# Supplementary material for: Comparative transcriptomic analysis of bovine papillomatosis
Source: BMC Genomics. 2018 Dec 19;19:949. doi: 10.1186/s12864-018-5361-y (PMC6300001; doi:10.1186/s12864-018-5361-y)
Supplement: Supplementary file 1 — Reads and mapping statistics. (XLSX 11 kb) [file 12864_2018_5361_MOESM1_ESM.xlsx]

## Sheet: Plan1
Additional file 1:
Reads and mapping statistics
Sample	raw paired reads	trimmed pairs	total genome aligned pairs	Multiple alignments	disconcordant alignments	Unique alignments
1	20335461	17917849	15920141	2740052	649007	15011438
2	19950125	17165233	15573331	4947482	543712	14744157
3	20407539	17796330	15831717	2041789	681433	14913038
4	19266702	17389959	15142172	2013621	683536	14191137
5	21908947	19081327	15028129	1730788	586840	14203296
6	19853464	17389655	15765988	1632866	724042	14871504
