# Supplementary material for: Comparative transcriptomic analysis of bovine papillomatosis
Source: BMC Genomics. 2018 Dec 19;19:949. doi: 10.1186/s12864-018-5361-y (PMC6300001; doi:10.1186/s12864-018-5361-y)
Supplement: Supplementary file 3 — Differentially expressed genes between infected and healthy cows. (XLSX 80 kb) [file 12864_2018_5361_MOESM3_ESM.xlsx]

## Sheet: Plan1
Additional file 3:
Differentially expressed genes between infected cows and healthy animals
Genes	FC	log2FC	Pvalue	FDR PValue
SLCO3A1	0.4447533324	-1.16893	0.00155	0.016893
LOC407171	5.749820147	2.52352	0.0007	0.00888769
MITF	0.2162180907	-2.20944	0.0008	0.00994286
LY75	0.2401058592	-2.05825	5e-05	0.00104436
ST3GAL6	0.5130403847	-0.962855	0.0054	0.0427429
TUBB2B	3.2100209	1.68258	5e-05	0.00104436
SLC14A1	0.217016755	-2.20412	0.0019	0.0196176
TGM1	2.667321488	1.41539	0.00155	0.016893
DIO2	0.436190206	-1.19697	0.00205	0.0207594
TPM2	0.1402175727	-2.83426	5e-05	0.00104436
MTHFR	0.4094864648	-1.28811	0.00515	0.0414194
GPAM	0.4173695738	-1.2606	0.00035	0.00514207
UBA7	2.371913559	1.24606	0.0004	0.00570899
AKR1B1	7.286609356	2.86525	5e-05	0.00104436
HK1	2.447122041	1.29108	5e-05	0.00104436
BOLA-DMA	0.343147612	-1.5431	5e-05	0.00104436
BOLA-DRA	0.3980745668	-1.32889	0.001	0.0120252
BOLA-DYA	0.2022752482	-2.30561	5e-05	0.00104436
BOLA-DYB	0.126595521	-2.9817	5e-05	0.00104436
BOLA-DRB3	0.4528077636	-1.14303	0.0011	0.0129476
BOLA-DQA2	0.3583001552	-1.48076	0.00045	0.00630567
CST6	0.1770624336	-2.36329	5e-05	0.00104436
FDFT1	2.064095771	1.04551	0.00115	0.0133788
AK1	4.155181326	2.05491	5e-05	0.00104436
S1PR1	0.2895342697	-1.78819	5e-05	0.00104436
TPI1	2.310890426	1.20845	0.0008	0.00994286
TPM1	0.2257205149	-2.14739	5e-05	0.00104436
ACTG2	0.2026006896	-2.30329	5e-05	0.00104436
BCAT2	0.378492147	-1.40167	0.00245	0.0237522
MOCS1	2.796709819	1.48373	0.0004	0.00570899
RNASE1	0.1096249724	-3.18935	5e-05	0.00104436
SLC52A3	4.721647845	2.23929	0.0001	0.00190209
CDIP1	0.3333740779	-1.58479	0.00405	0.0347813
HMOX1	5.522874088	2.46542	0.0001	0.00190209
TMEM79	2.511743257	1.32869	0.0002	0.00338007
DHCR7	2.003429352	1.00247	0.002	0.0203768
FBLN5	0.2764121344	-1.85511	0.0003	0.00455463
MAPK13	3.635398525	1.86211	5e-05	0.00104436
TMEM171	20.18251602	4.33503	0.0003	0.00455463
THSD1	2.169366506	1.11727	0.00415	0.0353068
OTUB2	5.654888999	2.49949	5e-05	0.00104436
CERS4	0.1136342317	-3.13753	5e-05	0.00104436
MVK	2.758157253	1.4637	5e-05	0.00104436
GALNT6	3.414536753	1.77169	5e-05	0.00104436
MC5R	0.1136021286	-3.13794	0.00485	0.0396764
DHX58/LGP2	2.973881531	1.57235	5e-05	0.00104436
RPS26	0.4835579759	-1.04824	0.00335	0.030141
EHD1	2.958036559	1.56464	0.0002	0.00338007
KLHL40/ KBTBD5	3.978733391	1.99231	0.00385	0.0334659
KRT19	0.08031011916	-3.63827	5e-05	0.00104436
ETNPPL	0.1974851505	-2.34018	0.0003	0.00455463
HPD	0.1091438566	-3.1957	5e-05	0.00104436
CKB	2.331988897	1.22156	0.0008	0.00994286
GABRP	0.1634839554	-2.61278	5e-05	0.00104436
ACKR1	0.2361076974	-2.08248	0.0013	0.0147633
DNAJA1	4.285513212	2.09947	0.00035	0.00514207
TBC1D7	2.281585153	1.19004	0.00195	0.0200305
DNAJC18	0.3766028589	-1.40889	0.0021	0.0211373
RETREG1 FAM134B	0.4346207835	-1.20217	0.00595	0.0457921
MPZL2 EVA1	2.963649927	1.56737	5e-05	0.00104436
RAB25	2.357364845	1.23718	0.0002	0.00338007
bubp43	3.658680691	1.87132	0.00015	0.00266563
HYAL1	3.286968064	1.71675	5e-05	0.00104436
FSTL1	0.3669177497	-1.44647	0.0001	0.00190209
PDGFB	0.2963556483	-1.7546	5e-05	0.00104436
ARHGEF25	0.1478017263	-2.75826	0.00015	0.00266563
PI16	0.2859248535	-1.80629	0.0002	0.00338007
TRPV2	0.4367574849	-1.1951	0.0018	0.018917
GNG11	0.3442208575	-1.53859	0.0012	0.0138478
SIDT2	2.157544786	1.10939	0.0008	0.00994286
ACSBG1	0.1932793665	-2.37124	5e-05	0.00104436
HEYL	0.2704328305	-1.88666	5e-05	0.00104436
ELF5	0.2976720783	-1.7482	5e-05	0.00104436
BHLHE40 BHLHB2	2.848374284	1.51014	0.0001	0.00190209
CYP51A1	2.577669887	1.36607	5e-05	0.00104436
DAPL1	0.138181974	-2.85536	5e-05	0.00104436
CD55	0.4772283932	-1.06725	0.00165	0.0177699
HEPACAM	0.198954648	-2.32949	0.00135	0.0151761
SLC25A35	0.2922212856	-1.77486	0.0054	0.0427429
KRT8	0.2624919388	-1.92966	0.00065	0.0084239
GAPDH GAPD	2.800638233	1.48576	5e-05	0.00104436
PSMB10	0.4623531877	-1.11293	0.00545	0.0430705
PGAM1	2.790965018	1.48077	5e-05	0.00104436
ADIPOR1	2.329180441	1.21982	0.0003	0.00455463
TUBA1C	3.436734806	1.78104	5e-05	0.00104436
SOAT1	0.2351330094	-2.08846	5e-05	0.00104436
PAPSS1	1.834271951	0.875209	0.0064	0.0482532
ECI2	0.2074871946	-2.2689	5e-05	0.00104436
ECI2	2.16433115	1.11392	0.0027	0.0254604
STAP2	0.400340827	-1.3207	0.001	0.0120252
CFD	2.944395568	1.55797	5e-05	0.00104436
PGK1	0.1906009544	-2.39137	5e-05	0.00104436
SPARCL1	0.2483700232	-2.00944	0.00155	0.016893
IL11RA	0.3115866875	-1.6823	0.0011	0.0129476
FHL1	16.77988405	4.06866	5e-05	0.00104436
TNNC1 TNNC	2.616250242	1.3875	5e-05	0.00104436
TMEM54	3.33757852	1.7388	5e-05	0.00104436
S100A2	0.3622505384	-1.46494	5e-05	0.00104436
ABHD11	2.664074189	1.41363	5e-05	0.00104436
TMEM45B	0.1510205414	-2.72718	0.00025	0.004002
ANKRD1	0.3183596215	-1.65127	5e-05	0.00104436
CD1E	0.3545894785	-1.49578	5e-05	0.00104436
PRRG2	0.4302315467	-1.21681	0.0018	0.018917
CXCL14	0.3109579022	-1.6852	5e-05	0.00104436
PDLIM2	0.5270347569	-0.924034	0.00585	0.0451963
FBP1	0.2562195367	-1.96455	0.0001	0.00190209
CDO1	0.2199830885	-2.50172	0.00455	0.0376532
GDPD2	3.696771746	1.88627	5e-05	0.00104436
PDLIM4	0.2380908443	-2.07042	5e-05	0.00104436
C2	2.783828912	1.47707	0.00025	0.004002
ACTA2 ACTSA, ACTVS	0.1486811332	-2.74971	5e-05	0.00104436
MGC127492	0.0653603435	-3.93544	5e-05	0.00104436
CYB5R1	2.058273435	1.04144	0.00265	0.0251788
PYROXD2	0.1451555386	-2.78433	0.0015	0.0165099
NQO1	0.2984792524	-1.7443	5e-05	0.00104436
S100B	2.862350391	1.5172	0.00105	0.0124322
PDZK1 NHERF3, PDZD1	0.3201381382	-1.64323	5e-05	0.00104436
CD200	0.2776496718	-1.84866	0.00445	0.0371019
STMN2	0.1079645601	-3.21137	0.0038	0.0331176
PDLIM3	0.1266730725	-2.98082	5e-05	0.00104436
TSPAN2	0.1272693128	-2.97404	0.00185	0.0193006
FAM84A	1.978294527	0.984256	0.003	0.0275367
CERS2 LASS2	0.4739788593	-1.0771	0.00265	0.0251788
BLA-DQB	0.2673597942	-1.90314	5e-05	0.00104436
ASB2	7.028329415	2.81318	5e-05	0.00104436
TSPAN33	0.33245494	-1.58877	0.0047	0.0386706
RCAN1 DSCR1	2.680024194	1.42225	0.00105	0.0124322
DDAH2	0.3429729886	-1.54383	5e-05	0.00104436
CREM	3.490217549	1.80332	0.00625	0.0474801
DUSP10	0.2324781996	-2.10483	0.0028	0.0262303
THBS4	0.1821889607	-2.4565	0.00015	0.00266563
ARPC5L	2.124951275	1.08743	0.00135	0.0151761
TMEM37	0.1907155119	-2.3905	0.00045	0.00630567
LMO4	0.3446516855	-1.53679	5e-05	0.00104436
AVPI1	3.031065639	1.59982	5e-05	0.00104436
TPPP3	0.1907641941	-2.39014	5e-05	0.00104436
MAPKAPK3	2.137887179	1.09618	0.001	0.0120252
SDC2	0.4146636725	-1.26999	0.00175	0.0185082
STMN1	0.4981910759	-1.00522	0.0026	0.024869
GALM	0.4392591627	-1.18685	0.0013	0.0147633
NDRG1	5.594388827	2.48398	5e-05	0.00104436
MATK	2.165174885	1.11448	0.0012	0.0138478
TOM1	2.159429157	1.11065	0.00055	0.00742611
AMY2A	0.2622450289	-1.93101	0.00055	0.00742611
OSBPL2	2.25321608	1.17198	0.00055	0.00742611
FSCN1	2.962011716	1.56658	5e-05	0.00104436
PTGR1 LTB4DH	3.552539589	1.82885	5e-05	0.00104436
SERPINB8	2.606887341	1.38233	0.0022	0.0217931
EPCAM TACSTD1	0.3136261465	-1.67288	5e-05	0.00104436
COLQ	0.2083879875	-2.26266	5e-05	0.00104436
PDGFRL	0.2731775595	-1.87209	0.00275	0.0258345
CTSA PPGB	2.550084516	1.35055	0.0054	0.0427429
TMEM135	2.170050993	1.11773	0.00515	0.0414194
MARK4	3.121277704	1.64214	5e-05	0.00104436
TSPAN13	0.2809949072	-1.83138	5e-05	0.00104436
MEOX1	0.2520280181	-1.98835	0.0022	0.0217931
OLFML1	0.3749373696	-1.41528	0.00575	0.0447346
PPP1R2	2.36700534	1.24306	0.00165	0.0177699
ECHDC1	0.4691017251	-1.09202	0.00145	0.0161013
KCTD11	3.765022115	1.91266	5e-05	0.00104436
SH3BGRL	0.4873191216	-1.03706	0.00375	0.0327389
GPC3	0.1761216279	-2.50536	5e-05	0.00104436
EYA2	0.2301673667	-2.11925	0.0022	0.0217931
CCDC8	0.2476799361	-2.01345	0.00135	0.0151761
BAIAP2L2	16.32527438	4.02904	0.00015	0.00266563
CTNNBIP1	3.952389949	1.98273	5e-05	0.00104436
SLC16A1	4.255328718	2.08928	5e-05	0.00104436
SORD	4.401979424	2.13815	5e-05	0.00104436
CD59	0.4957811475	-1.01223	0.0043	0.0363051
H2B	8.542787115	3.09471	0.00465	0.0383855
ABCG2	0.2350544964	-2.08893	0.00055	0.00742611
OTOR	0.1420422347	-2.81561	0.0005	0.00690953
GID8	1.962910944	0.972999	0.00255	0.0244844
GGCT	6.714160442	2.74721	5e-05	0.00104436
UBE2H	2.660344053	1.41162	0.00115	0.0133788
FAM118A	2.58046695	1.36763	0.00025	0.004002
EHF	2.924744378	1.54831	0.00025	0.004002
ACSL6	5.907570969	2.56257	0.00505	0.040878
IFI27	6.213648715	2.63544	5e-05	0.00104436
LRRFIP2	2.02880591	1.02063	0.002	0.0203768
CCL21	0.3705215089	-1.43237	0.002	0.0203768
LIMK2	2.025160324	1.01803	0.0029	0.0268902
IFT52	0.3040628407	-1.71756	0.00295	0.0272528
Augurin	0	#NAME?	5e-05	0.00104436
WDR68 DCAF7	2.887170975	1.52966	5e-05	0.00104436
ICA1	0.3133545282	-1.67413	0.003	0.0275367
AGFG1 HRB, RIP	2.05338161	1.038	0.00185	0.0193006
PGP	2.308532804	1.20698	0.00015	0.00266563
CNN3	3.956088964	1.98408	5e-05	0.00104436
CSRP2	5.816125891	2.54006	5e-05	0.00104436
SPRYD7 CLLD6	2.440950691	1.28744	0.0007	0.00888769
SKAP2 SCAP2	0.4451081042	-1.16778	0.00105	0.0124322
CMSS1	2.542063131	1.346	0.00155	0.016893
PLAC9	0.1500852181	-2.73614	0.0001	0.00190209
GPR84	4.302176961	2.10507	0.00655	0.0489781
AKR1C3	0.01031929784	-6.59852	5e-05	0.00104436
C3	0.30269387	-1.72407	5e-05	0.00104436
HP	7.638853468	2.93336	0.0042	0.0355809
GLUL	0.3072558104	-1.70249	5e-05	0.00104436
RBP4	0.3938724607	-1.3442	0.004	0.0344406
POSTN	0.2927666315	-1.77217	5e-05	0.00104436
HLA-DMB BOLA-DMB, DMB	0.4274087063	-1.22631	0.0004	0.00570899
ADIPOR2	2.20188459	1.13874	0.00195	0.0200305
SQRDL	3.089325625	1.62729	5e-05	0.00104436
CLDN7	0.1622536887	-2.62368	5e-05	0.00104436
THRSP	0.1553603651	-2.68631	5e-05	0.00104436
PTAFR PAFR	3.723854693	1.8968	0.0044	0.0368077
UCHL3	2.832248373	1.50194	0.0001	0.00190209
HLA-A	0.4911641811	-1.02572	0.003	0.0275367
IRAK1	2.186593216	1.12868	0.0007	0.00888769
RNASE4	0.2863664978	-1.80407	5e-05	0.00104436
RSU1	0.4312507072	-1.2134	0.0017	0.0181521
OAS1Y	7.022924591	2.81207	5e-05	0.00104436
BMP4	0.2294544355	-2.12372	5e-05	0.00104436
GATM	0.2138384814	-2.2254	5e-05	0.00104436
PCOLCE	0.4740994369	-1.07673	0.00665	0.0495777
CD68	2.429900406	1.2809	0.0038	0.0331176
DPT	0.3511701675	-1.50976	0.00025	0.004002
RSAD2	4.87508258	2.28543	0.00015	0.00266563
FAM46B	2.669791829	1.41673	5e-05	0.00104436
CARHSP1 BOS_22447	2.118301685	1.08291	0.00205	0.0207594
CHMP4C	3.15812055	1.65906	5e-05	0.00104436
SORBS3	0.4829653918	-1.05001	0.00145	0.0161013
REM1	0.2035495442	-2.29655	0.00455	0.0376532
GSDMC	4.448080168	2.15318	5e-05	0.00104436
TMEM125	2.455921924	1.29626	0.0009	0.0109945
ISYNA1	0.4217218794	-1.24564	0.00215	0.021425
CMPK1	1.851077389	0.888365	0.0045	0.0374563
SELENBP1	0.49885074	-1.00332	0.00225	0.0221567
BLNK	1.934865108	0.952235	0.0047	0.0386706
ADH6	0.1374154872	-2.86338	5e-05	0.00104436
LCAT	0.4513972203	-1.14753	0.0036	0.031706
FGL2	0.4259694775	-1.23117	0.006	0.0460706
LTC4S	0.2803885188	-1.8345	0.00255	0.0244844
PHF11	0.4313328118	-1.21313	0.00345	0.0307915
TAGLN	0.1589352701	-2.65349	5e-05	0.00104436
PMVK	2.516702442	1.33154	0.0001	0.00190209
DHRS7	0.3857933731	-1.3741	0.0001	0.00190209
DYDC2	0	#NAME?	5e-05	0.00104436
SEPT10	3.068578999	1.61758	5e-05	0.00104436
PPP1R15A	2.620137479	1.38964	0.00185	0.0193006
CCS	0.4246274922	-1.23573	0.0005	0.00690953
APPL2	2.405409467	1.26628	0.0017	0.0181521
IL1R2	0.1326170821	-2.91466	5e-05	0.00104436
CLEC3B	0.3605397951	-1.47177	0.00015	0.00266563
LYNX1	9.159299714	3.19524	5e-05	0.00104436
LFNG	0.3910742421	-1.35449	0.00015	0.00266563
PAQR6	2.267637208	1.18119	0.00035	0.00514207
GSTT1	0.2460948337	-2.02271	5e-05	0.00104436
SOSTDC1	3.419864381	1.77394	5e-05	0.00104436
GLT8D2	0.1590340303	-2.65259	0.0004	0.00570899
HSD17B11	0.1824463699	-2.45446	5e-05	0.00104436
TBC1D24	0.3962556481	-1.33549	0.00555	0.0436882
ARHGEF10L	2.002640815	1.0019	0.0016	0.0173247
C2CD4A	0.1020325256	-3.2929	0.0002	0.00338007
BAMBI	0.1302613188	-2.94052	5e-05	0.00104436
PKD2	0.4170299118	-1.26178	0.0004	0.00570899
SMTNL2	2.525382446	1.3365	0.0002	0.00338007
S100A9	39.49511627	5.3036	0.0002	0.00338007
IMPAD1	3.031393721	1.59998	5e-05	0.00104436
TUBB6	0.5328045478	-0.908318	0.0065	0.04875
CNN1	0.1255616362	-2.99353	5e-05	0.00104436
TUBA1D	0.4061152144	-1.30004	0.0022	0.0217931
KRT7	0.1170335801	-3.095	5e-05	0.00104436
GBA	2.342852126	1.22826	0.0008	0.00994286
EPN3	6.134755469	2.61701	5e-05	0.00104436
MSN	2.014540215	1.01045	0.0029	0.0268902
MAT1A	0.1115331293	-3.16445	5e-05	0.00104436
DNAJB4	2.642529492	1.40192	0.0002	0.00338007
C28H10orf10	0.2549812274	-1.97154	0.0049	0.0399874
TMEM100	0.1724115068	-2.53607	0.002	0.0203768
RAB3IL1	0.2939154051	-1.76652	0.00575	0.0447346
RAB15	0.1799705188	-2.47417	5e-05	0.00104436
RGS10	0.4157964378	-1.26605	0.00345	0.0307915
BIN1	2.103886556	1.07306	0.0022	0.0217931
GSTM3	0.4544057861	-1.13795	0.0009	0.0109945
CCL14	0.1748283943	-2.51599	0.001	0.0120252
FAM162A	2.876951632	1.52454	0.00015	0.00266563
COTL1	8.112029429	3.02007	5e-05	0.00104436
ELOVL5	2.023572924	1.0169	0.0064	0.0482532
HSD17B13	0.1050358886	-3.25104	5e-05	0.00104436
PPA1	2.604237291	1.38086	5e-05	0.00104436
MMP7	0.1291419761	-2.95297	5e-05	0.00104436
HMGCL	1.920094842	0.941176	0.0031	0.0282473
MT2	2.867151857	1.51962	5e-05	0.00104436
SGCE	0.175695432	-2.50885	0.0006	0.00792999
MBOAT7	0.4230256526	-1.24118	5e-05	0.00104436
PLK3	2.221523234	1.15155	0.0044	0.0368077
SLC25A22	0.4498506836	-1.15248	0.0008	0.00994286
HEXA	0.475894405	-1.07128	0.0011	0.0129476
ARMCX1	0.2219191168	-2.17189	0.00085	0.0104732
DENND2D	4.22608286	2.07932	5e-05	0.00104436
CCDC109B	5.028657667	2.33017	5e-05	0.00104436
CYP2B6	0.06126333884	-4.02884	5e-05	0.00104436
APBB1	0.3188385043	-1.6491	0.0057	0.0444493
LMF1	0.4287429398	-1.22182	0.0042	0.0355809
PRKAR1B	0.3772452444	-1.40643	0.0067	0.0499133
S100A16	2.938981024	1.55532	0.0003	0.00455463
TMEM254	1.797330163	0.845855	0.0065	0.04875
PDGFA	0.4236213717	-1.23915	0.0003	0.00455463
MYL9	0.3681321562	-1.4417	5e-05	0.00104436
WDR45L	1.888739223	0.917426	0.0042	0.0355809
MYADM	0.4586900551	-1.12441	0.00205	0.0207594
PFKM	2.083864556	1.05926	0.00135	0.0151761
NMB	2.398253455	1.26198	0.0004	0.00570899
IL33	0.44345885	-1.17312	0.00255	0.0244844
DUSP14	5.80978201	2.53848	5e-05	0.00104436
GPM6A	0.2937368661	-1.76741	0.0013	0.0147633
DLX5	4.282969122	2.09861	5e-05	0.00104436
FAM234A	0.4866560865	-1.03903	0.0017	0.0181521
CYP4F2	3.153521561	1.65696	0.00495	0.0402968
TCEA2	0.2791749975	-1.84076	0.00525	0.041887
KDM8	0.2993516688	-1.74009	0.00025	0.004002
KRT79	0.293347843	-1.76932	5e-05	0.00104436
ARPC1A	2.106668365	1.07496	0.00365	0.0320336
ALDH2	0.3869076546	-1.36994	5e-05	0.00104436
ANKRD37	11.13231544	3.47668	5e-05	0.00104436
CSF1R	0.4053291672	-1.30284	0.0003	0.00455463
DUS2L	2.261962486	1.17757	0.00405	0.0347813
MVD	2.314317311	1.21059	0.0002	0.00338007
CLSTN3	0.1759795785	-2.50652	5e-05	0.00104436
MAL	5.442065187	2.44415	5e-05	0.00104436
PEX16	0.5204468304	-0.942178	0.00455	0.0376532
ROGDI	0.2946441358	-1.76295	5e-05	0.00104436
LOC510860/ C4BPA	0.1440344697	-2.79552	0.00065	0.0084239
PON3	0.1452565277	-2.78332	5e-05	0.00104436
ZW10	2.12818318	1.08962	0.00085	0.0104732
CHPT1	0.2090221944	-2.25827	5e-05	0.00104436
TFAP2C	2.482749125	1.31193	5e-05	0.00104436
UNG	2.332900756	1.22213	0.00015	0.00266563
KRT25	0.1333882474	-2.9063	5e-05	0.00104436
TMEM22	11.92238309	3.57561	5e-05	0.00104436
TPMT	4.303494072	2.10551	5e-05	0.00104436
CNFN	7.98911822	2.99804	5e-05	0.00104436
ERGIC2	0.4471161654	-1.16128	0.00065	0.0084239
GGACT	0.43025504	-1.21673	0.0017	0.0181521
IFI6	4.272309701	2.09502	5e-05	0.00104436
PLEKHA1	2.21538703	1.14756	0.0021	0.0211373
UOX	9.191766447	3.20034	0.0008	0.00994286
ASNS	1.91834437	0.939861	0.0029	0.0268902
JUNB	2.832132855	1.50189	0.00045	0.00630567
IDI1	3.247209678	1.6992	5e-05	0.00104436
SDS	63.99415005	5.99986	5e-05	0.00104436
MTUS1	0.3425735216	-1.54552	0.0002	0.00338007
TP53I11	2.294503113	1.19818	0.00115	0.0133788
HSD17b2	5.900350979	2.5608	5e-05	0.00104436
STRA6	0.4001765474	-1.3213	0.002	0.0203768
CCRL2	4.640751683	2.21436	0.00125	0.0143256
BEX5	0.3144977741	-1.66888	0.0064	0.0482532
GSTT3	0.185335126	-2.43179	0.00025	0.004002
MGC151921	0.07198123356	-3.79624	5e-05	0.00104436
SEC14L4	0.1968877604	-2.34455	0.00235	0.0229383
RDH16	0.2431213012	-2.04025	0.0014	0.0156503
KRT27	0.09875674354	-3.33998	5e-05	0.00104436
TSPAN15	0.2846417657	-1.81278	5e-05	0.00104436
EFHD1	0.1653027865	-2.59682	5e-05	0.00104436
WDFY2	3.691776758	1.88432	5e-05	0.00104436
ADH6	0.02097473714	-5.5752	0.0002	0.00338007
EMX2	6.643784696	2.73201	5e-05	0.00104436
IDE	1.925272942	0.945064	0.005	0.0406707
CDKN2B	2.901289006	1.53669	0.00015	0.00266563
KRT85	0.1671826978	-2.5805	5e-05	0.00104436
DDIT4	3.093385662	1.62918	5e-05	0.00104436
ENPP3	2.660130198	1.4115	0.00175	0.0185082
DOK5	0.1633202239	-2.61423	0.00165	0.0177699
KRT72	0.1350007669	-2.88896	5e-05	0.00104436
CADM3	0.1059201135	-3.23895	0.0001	0.00190209
GP2	0.06914675154	-3.8542	0.0024	0.0233126
KRT34	0.07315720055	-3.77286	5e-05	0.00104436
KRT71	0.1282908263	-2.96251	5e-05	0.00104436
MMP19	3.806241035	1.92837	0.00065	0.0084239
TMOD3	2.260569556	1.17668	0.0003	0.00455463
ANXA7	2.87448738	1.52331	5e-05	0.00104436
WIF1	0.1455603042	-2.78032	0.0002	0.00338007
DPYSL2	0.2618820523	-1.93301	5e-05	0.00104436
MTHFD1L	3.789646414	1.92207	0.00015	0.00266563
SERGEF	0.4073153537	-1.29578	0.0019	0.0196176
FAR2	0.2129507878	-2.23141	5e-05	0.00104436
HSPB6	0.3654811632	-1.45214	0.00035	0.00514207
STXBP6	0.1542467539	-2.69669	0.0035	0.0311267
IFI27L2	0.4416085596	-1.17916	0.00535	0.0425153
ADK	1.872330443	0.904833	0.0044	0.0368077
KRT35	0.1075704181	-3.21665	5e-05	0.00104436
PAPSS2	0.3337721196	-1.58307	0.00025	0.004002
PHTF1	1.950167558	0.96359	0.00465	0.0383855
NFIB	0.4034590398	-1.30951	0.00155	0.016893
GLIPR2	0.3463565333	-1.52967	0.0025	0.0240968
HS3ST1	3.554918976	1.82982	0.00135	0.0151761
ARL4D	2.905978917	1.53902	5e-05	0.00104436
IL1RAP	2.964792854	1.56793	0.00015	0.00266563
C1GALT1	2.736288388	1.45222	0.00295	0.0272528
C1QTNF7	0.223418643	-2.16218	0.00125	0.0143256
CYP4B1	0.0461577917	-4.43728	0.00045	0.00630567
KRT81	0.1098446848	-3.18646	5e-05	0.00104436
HS3ST5	0.07914456668	-3.65936	0.0058	0.0448794
ACHE	0.4611748292	-1.11661	0.00495	0.0402968
LANCL1	3.557137296	1.83071	5e-05	0.00104436
LNX1	3.143078833	1.65217	0.0006	0.00792999
PHYHD1	0.3215671856	-1.63681	0.0007	0.00888769
PTX3	22.73021305	4.50654	5e-05	0.00104436
ICE2 NARG2	2.056973903	1.04052	0.00425	0.0359436
ALOX5AP	0.2585262432	-1.95162	0.00035	0.00514207
APOD	0.2327718164	-2.10301	5e-05	0.00104436
DERL3	0.1772477314	-2.49616	5e-05	0.00104436
SLC22A23	3.521903604	1.81635	5e-05	0.00104436
FAM174B	0.1980642619	-2.33596	0.0013	0.0147633
LMO2 RBTN2	0.3276147189	-1.60993	0.0001	0.00190209
NIPSNAP1	2.356027885	1.23635	0.00015	0.00266563
SMYD2	2.480072138	1.31038	0.00185	0.0193006
BNIP3	17.11019687	4.09678	5e-05	0.00104436
ORMDL3	0.4012253869	-1.31751	5e-05	0.00104436
SEPT5	2.313515195	1.21008	0.0005	0.00690953
NME2	2.207734269	1.14257	0.0019	0.0196176
MARC2 MOSC2	4.883241623	2.28784	5e-05	0.00104436
MGST2	0.4973827299	-1.00757	0.0024	0.0233126
GDPD1	0.270956821	-1.88387	0.00525	0.041887
CHCHD6 MIC25	0.2727388069	-1.87441	0.00045	0.00630567
FXYD1 PLM	0.3099748303	-1.68978	0.0017	0.0181521
PHYHIP	0.1555088653	-2.68493	5e-05	0.00104436
EFNA5	0.412900131	-1.27613	0.00075	0.00946248
CLDN5	0.1633739191	-2.61375	5e-05	0.00104436
ANGPT4	0.188281591	-2.40904	0.00325	0.0293733
FAM167A	0.2852563577	-1.80967	0.0037	0.0323588
BSP30C BPIFA2C	38.32256482	5.26012	5e-05	0.00104436
KRT31	0.1245757029	-3.00491	5e-05	0.00104436
LY6D	3.966690667	1.98794	5e-05	0.00104436
HACD4 PTPLAD2	0.3393288801	-1.55924	0.0005	0.00690953
KANK2 ANKRD25	0.3319923551	-1.59078	0.0001	0.00190209
CSDC2	2.066886699	1.04746	0.0062	0.047136
RAP1GAP	1.930580287	0.94904	0.00435	0.0365115
PQLC1	2.535802699	1.34244	0.00015	0.00266563
BCHE	0.3146880081	-1.66801	0.002	0.0203768
TNFRSF21	2.26168521	1.1774	0.0004	0.00570899
OSR1 ODD1	0.1980183075	-2.3363	0.0036	0.031706
KRT75	0.2174785903	-2.20105	5e-05	0.00104436
C19H17ORF28	0.2252529048	-2.15037	5e-05	0.00104436
PXDC1	0.4492585377	-1.15439	0.0019	0.0196176
RASL12	0.1199050139	-3.06004	5e-05	0.00104436
CCDC155 KASH5	0.3349881286	-1.57782	0.00485	0.0396764
GOLGA7B	0.2705175468	-1.88621	0.0008	0.00994286
FBLIM1	9.473638801	3.24392	5e-05	0.00104436
ARMCX2	0.28618398	-1.80499	0.00445	0.0371019
IL10RB	2.165547477	1.11473	0.00175	0.0185082
B3GNT5	3.089768438	1.62749	5e-05	0.00104436
PLAC8	13.79496352	3.78607	0.0019	0.0196176
ASRGL1	2.299396934	1.20125	0.0007	0.00888769
M6PRBP1 PLIN3	2.734178059	1.45111	5e-05	0.00104436
WDR26	2.134390529	1.09382	0.0026	0.024869
SLC9A3R2	0.4065669293	-1.29844	0.0032	0.029
KRTAP3-3	0.09423894972	-3.40753	5e-05	0.00104436
KRTAP3-1	0.09513211965	-3.39392	5e-05	0.00104436
ACY1	0.2027456258	-2.30226	5e-05	0.00104436
TUBB3	2.583314445	1.36923	5e-05	0.00104436
SERPINA12	10.44491319	3.38473	5e-05	0.00104436
SCGB1D	0.05302138585	-4.23728	5e-05	0.00104436
JUN	1.967048823	0.976032	0.0035	0.0311267
SLC6A1	0.2343955405	-2.09298	0.0001	0.00190209
PFKFB3	5.882921986	2.55653	5e-05	0.00104436
CCR1	13.42560747	3.74692	5e-05	0.00104436
COCH	0.2117007312	-2.2399	5e-05	0.00104436
STEAP2	0.3701329146	-1.43389	0.00315	0.0286507
SLC9A3R1 NHERF, NHERF1	2.435574143	1.28426	5e-05	0.00104436
HIGD2A	1.980836705	0.986109	0.0024	0.0233126
TCF12	0.5193066389	-0.945342	0.00345	0.0307915
LOC509810	0.3303999276	-1.59771	0.00295	0.0272528
INSIG1	2.17213742	1.11912	0.0027	0.0254604
LYZL1	#DIV/0!	inf	5e-05	0.00104436
TPST1	0.4460463175	-1.16473	0.0016	0.0173247
GPR77 C5AR2, C5L2	6.117151432	2.61286	5e-05	0.00104436
CDSN	3.123307322	1.64307	0.00485	0.0396764
ZNF227	0.3240494533	-1.62572	0.001	0.0120252
SLC40A1	0.2730852997	-1.87257	5e-05	0.00104436
GRSF1	1.904545835	0.929449	0.0066	0.0492784
FYN	0.3709734781	-1.43061	0.0001	0.00190209
CCBL1	2.566184622	1.35963	0.00275	0.0258345
LHFP	0.34621999	-1.53024	0.004	0.0344406
TMEM150C	0.3450205771	-1.53525	0.0005	0.00690953
PELI1	2.36909606	1.24434	0.0027	0.0254604
SEZ6	4.109682361	2.03903	5e-05	0.00104436
PTPN18	0.3470167977	-1.52692	0.00065	0.0084239
ACAD9	0.4587344835	-1.12427	0.0006	0.00792999
CYSRT1	2.552310493	1.35181	0.001	0.0120252
CYYR1	0.2027039349	-2.30255	0.00105	0.0124322
CSNK1E	3.001916974	1.62657	0.00175	0.0185082
DECR2	2.352500474	1.2342	0.00035	0.00514207
RHOH	7.36902398	2.88147	5e-05	0.00104436
PCP4	0.06250285658	-3.99993	0.00545	0.0430705
LOC777598	0.08305250477	-3.58983	5e-05	0.00104436
SMARCD3	0.2988456883	-1.74253	0.0002	0.00338007
TUBA4A TUBA1	3.467552481	1.79392	5e-05	0.00104436
MPZ	0.09977330871	-3.3252	0.0002	0.00338007
MCRIP2 FAM195A	0.398091178	-1.32883	0.00215	0.021425
SLC15A2	0.2492058671	-2.00459	0.0063	0.047715
NUAK2	3.511480134	1.81208	5e-05	0.00104436
CBLN3	3.175692101	1.66707	0.0048	0.0393962
LOC780781	0.1242638597	-3.00852	5e-05	0.00104436
C4H7orf57	2.386705279	1.25502	0.00035	0.00514207
FGF12	0.2583907986	-1.95237	0.0034	0.0304812
YPEL5	2.193387742	1.13316	0.00195	0.0200305
MFAP4	0.1772605874	-2.49606	5e-05	0.00104436
CHI3L1	6.11323785	2.61194	5e-05	0.00104436
HPN	0.2008212722	-2.31602	0.0002	0.00338007
PKN1 PKN	0.2895240946	-1.78824	5e-05	0.00104436
CEACAM19	2.708238529	1.43736	5e-05	0.00104436
ENPP2	0.4147332037	-1.26975	0.00465	0.0383855
PRSS23	4.51072236	2.17336	5e-05	0.00104436
YOD1	5.23370454	2.38783	5e-05	0.00104436
LOC781146	24.40452594	4.60907	5e-05	0.00104436
MGC148328	#DIV/0!	inf	5e-05	0.00104436
KRTAP13-1	0.06331041388	-3.98141	5e-05	0.00104436
GSTM4 GSTM1	3.338341626	1.73912	0.00175	0.0185082
KRT28	0.1125500394	-3.15136	5e-05	0.00104436
CITED4	2.03134086	1.02243	0.0056	0.0439435
ISLR	0.1071361431	-3.22248	0.0002	0.00338007
KRTAP11-1	0.0941683082	-3.40861	5e-05	0.00104436
PLA2G3	2.08390402	1.05929	0.00155	0.016893
SULT1C2	0.4357802492	-1.19833	0.0056	0.0439435
CASTOR1 GATSL3	2.135888064	1.09484	0.00105	0.0124322
LY6G6E ly6g6e	0.4312233491	-1.21349	0.00035	0.00514207
OVOL1	2.375128022	1.24801	0.0015	0.0165099
ATP1A2	0.2494650394	-2.00309	0.0058	0.0448794
DES	0.3596037421	-1.47552	0.0031	0.0282473
SPDEF	0.09265299858	-3.43201	0.0002	0.00338007
ANKRD22	2.673859253	1.41892	0.0004	0.00570899
TLE4	3.385792253	1.75949	5e-05	0.00104436
NECAB3 APBA2BP XB51	0.2245962823	-2.15459	0.00055	0.00742611
VIPR1	0.1404467918	-2.83191	0.0007	0.00888769
NUDT4	2.630666754	1.39542	0.00015	0.00266563
MGC151839 CAPN8	0.08397769224	-3.57385	0.004	0.0344406
DLX3	2.384298549	1.25356	0.0003	0.00455463
CDH11	0.3875900732	-1.3674	0.00355	0.0314595
EFEMP1	0.3693851709	-1.4368	5e-05	0.00104436
FADS6	2.321291446	1.21493	0.0002	0.00338007
PPP2R5A	2.515059649	1.33059	0.00035	0.00514207
PLSCR4	0.2966843137	-1.753	0.00075	0.00946248
REXO2	2.413491219	1.27112	0.00015	0.00266563
FBXL5	1.978260433	0.984232	0.00175	0.0185082
SEPT11	0.3114722518	-1.68282	0.00215	0.021425
GREM1	0.3019134177	-1.72779	0.00215	0.021425
CCRN4L NOCT	2.374314479	1.24751	0.00115	0.0133788
WNT11	0.3223864814	-1.63314	0.0019	0.0196176
BAG3	2.442237314	1.2882	0.0001	0.00190209
KRT82	0.1722841376	-2.53714	0.00065	0.0084239
MEST PEG1	0.2505726901	-1.9967	0.00045	0.00630567
KRT83	0.1146754234	-3.12438	5e-05	0.00104436
TOB2	1.90380325	0.928885	0.00385	0.0334659
FAM83D	2.995131881	1.58262	5e-05	0.00104436
C1QTNF1	0.4497336539	-1.15286	0.00205	0.0207594
CYP27A1	0.1152865958	-3.1167	5e-05	0.00104436
HIST1H1C	3.165635145	1.6625	0.0042	0.0355809
TMEM17	2.63318336	1.39681	0.00455	0.0376532
KRT74	0.3722354758	-1.42572	0.00565	0.0441972
CIDEA	0.0460947545	-1.11732	0.0015	0.0165099
RHPN2	0.1222866577	-3.03166	5e-05	0.00104436
DLK2 EGFL9	0.3325946816	-1.58816	0.00035	0.00514207
GLO1	2.599554672	1.37827	0.0001	0.00190209
MGC143035 FAM69A	0.3378343481	-1.56562	5e-05	0.00104436
MGC139239 ZNF385B	0.226614352	-2.14169	0.0023	0.0224941
RAMP3	0.3707345743	-1.43154	0.0034	0.0304812
KRT6A	14.24938558	3.83283	5e-05	0.00104436
KRT33B	0.1116706216	-3.16267	5e-05	0.00104436
S100A3	0.08499773191	-3.55643	5e-05	0.00104436
ALOX12E	0.2012084545	-2.31324	5e-05	0.00104436
UGT8	0.2013361594	-2.31232	0.0003	0.00455463
PPARD	3.595787453	1.84631	5e-05	0.00104436
GJB2	22.58799199	4.49748	0.00045	0.00630567
HERC3	3.958499292	1.98495	5e-05	0.00104436
LDLRAP1	2.188415286	1.12989	0.00565	0.0441972
PCSK1N	5.058177827	2.33862	5e-05	0.00104436
MGC139367 SLC35F6	2.320856278	1.21466	0.00015	0.00266563
LMOD1	0.2024496124	-2.30437	0.0003	0.00455463
KLF5	2.02713171	1.01944	0.0034	0.0304812
JAM2	0.305624169	-1.71017	0.00315	0.0286507
SDR9C7 RDHS SDRO	2.353282409	1.23468	0.0001	0.00190209
GPT GPT1	2.213052292	1.14604	0.00095	0.0115489
TWIST2	0.2554302044	-1.969	0.00355	0.0314595
SYNPO2	0.1562402269	-2.67816	0.0003	0.00455463
SH3RF2	2.847140778	1.50951	5e-05	0.00104436
VASN BOS_22534	2.708795045	1.43765	0.00105	0.0124322
LRP8	2.47122197	1.30522	0.0037	0.0323588
ID1	1.975657116	0.982326	0.0017	0.0181521
ALDOC	2.008901394	1.00641	0.0063	0.047715
FAP	0.2531754334	-1.98179	0.0006	0.00792999
FBLN1	0.3194631421	-1.64628	0.00025	0.004002
PTGDR	0.1587764698	-2.65493	0.0027	0.0254604
AXUD1	2.527860121	1.33792	0.00055	0.00742611
ASAM CLMP	0.2232878269	-2.16303	5e-05	0.00104436
MEOX2	0.2061090234	-2.27852	0.0021	0.0211373
MPZL3	3.096370883	1.63058	5e-05	0.00104436
SGPL1	0.4579395275	-1.12677	0.0007	0.00888769
LOC522691 TTC22	3.202120049	1.67903	5e-05	0.00104436
SQLE	2.75040436	1.45964	5e-05	0.00104436
SH3RF1 POSH	0.3657393082	-1.45111	0.0001	0.00190209
SCNN1B	7.112816223	2.83042	5e-05	0.00104436
SERPINB5	2.76928649	1.46952	5e-05	0.00104436
CLDN8	0.1796174735	-2.477	5e-05	0.00104436
SYT4	0.1150752718	-3.11935	0.0006	0.00792999
MGC148871	2.649719076	1.40584	0.00015	0.00266563
SEMA4D	2.788097506	1.47928	0.00015	0.00266563
CXCR7 ACKR3	0.4813854121	-1.05474	0.0014	0.0156503
ANKRD13C	2.79178595	1.48119	0.0015	0.0165099
HIST1H2AG	#DIV/0!	inf	5e-05	0.00104436
ACPP	2.03837961	1.02742	0.00195	0.0200305
SUDS3 SDS3	2.760560536	1.46496	0.00015	0.00266563
TMEM8 TMEM8A BOS_22452	0.2675983329	-1.90186	0.00395	0.0341866
ELF3	4.291066241	2.10134	5e-05	0.00104436
VPS36	1.858748915	0.894334	0.00435	0.0365115
CDKN1A	2.885848856	1.529	0.00025	0.004002
UPP1	48.52665199	5.6007	5e-05	0.00104436
TULP3	0.493969321	-1.01751	0.00325	0.0293733
MMP27	0.3061720325	-1.70758	0.0053	0.042185
ABHD17C	2.752092311	1.46053	0.00015	0.00266563
DLX1	4.644258443	2.21545	0.00135	0.0151761
KCNJ15	2.887872626	1.53001	0.0056	0.0439435
TRPV3	3.106529513	1.6353	0.0002	0.00338007
UNC5B	0.5112319575	-0.967954	0.00505	0.040878
FAR1	0.4550900339	-1.13578	0.0032	0.029
TPP2	0.502503818	-0.992792	0.0036	0.031706
MAP2K4	2.139499303	1.09727	0.0017	0.0181521
ELOVL4	2.299923357	1.20159	0.0055	0.0433971
TCAF1 FAM115A	0.2177848808	-2.19903	5e-05	0.00104436
LYG2	0.1081694059	-3.20864	5e-05	0.00104436
SPTLC2	3.062135608	1.61454	5e-05	0.00104436
SLC1A6	5.480137825	2.45421	0.0048	0.0393962
KRT26	0.09382761248	-3.41384	5e-05	0.00104436
KRT33A KRT31	0.1323011517	-2.91811	5e-05	0.00104436
MDM2	1.950738767	0.964023	0.0051	0.0411164
CEP19	2.826165256	1.49885	0.0001	0.00190209
PXK	3.146570701	1.65378	5e-05	0.00104436
MGC159930	0.2447573119	-2.03058	5e-05	0.00104436
RBM43	0.3346716557	-1.57918	0.00335	0.030141
CDK3	0.4384273213	-1.18959	0.0025	0.0240968
PNPLA1	2.068894556	1.04886	0.0014	0.0156503
HPCAL4	0.2386750963	-2.06688	0.00335	0.030141
LASS3 CERS3	4.404042717	2.13883	5e-05	0.00104436
LOC618938 LOC100295015	0.06612923746	-3.91857	5e-05	0.00104436
LRRC3B	4.563316661	2.19009	0.0003	0.00455463
LOC787225	0.08664866196	-3.52868	5e-05	0.00104436
CMTM3	0.437049369	-1.19413	0.0023	0.0224941
SDR16C6	0.1512074094	-2.7254	5e-05	0.00104436
DYRK3	2.52863077	1.33835	0.00125	0.0143256
NAALADL1	4.096666814	2.03445	0.0006	0.00792999
IL34	0.3523346211	-1.50498	5e-05	0.00104436
RIPK4	1.817673154	0.862092	0.0065	0.04875
TRIM25	2.333324466	1.22239	0.00065	0.0084239
LEPREL1 P3H2	0.3989033535	-1.32589	0.00025	0.004002
CSTB	2.280209615	1.18916	0.0006	0.00792999
UBAP1	1.924799647	0.944706	0.0029	0.0268902
SMPDL3B	2.892613906	1.53237	0.0015	0.0165099
FZD1	0.4071238516	-1.29646	0.0002	0.00338007
DPYSL3	0.2414979032	-2.04992	0.0004	0.00570899
NAIF1	2.584724651	1.37001	0.0007	0.00888769
TMEM231	2.723036684	1.44522	0.00115	0.0133788
HOXD4	0.1104974307	-3.17791	0.0055	0.0433971
HLX HLX1	0.3070314986	-1.70354	0.00525	0.041887
PACSIN1	2.062326626	1.04427	0.0049	0.0399874
KRT85	0.1121165441	-3.15692	5e-05	0.00104436
AMIGO1	2.446022312	1.29044	0.00075	0.00946248
ENO2	3.091963637	1.62852	5e-05	0.00104436
FAM26D	0.07359588218	-3.76423	0.00125	0.0143256
GDPD5	0.466648649	-1.09959	0.00635	0.048021
AHCYL2	1.975684148	0.982345	0.00265	0.0251788
DHX32	2.452866309	1.29447	0.0021	0.0211373
PMP22	0.2473531871	-2.01535	5e-05	0.00104436
EGLN3	2.919443624	1.54569	5e-05	0.00104436
CRISPLD1	0.07758733121	-3.68803	0.0054	0.0427429
SLC27A6	0.1533515744	-2.70509	0.00485	0.0396764
ARSB	0.1745831679	-2.51801	5e-05	0.00104436
ITPRIP	2.881421804	1.52678	5e-05	0.00104436
TGFB3	0.34073631	-1.55328	0.00145	0.0161013
S1PR3	0.255141703	-1.97063	5e-05	0.00104436
SLC35C1 FUCT1	2.756566387	1.46287	5e-05	0.00104436
LOC616371 LURAP1L	0.2559129208	-1.96628	0.00095	0.0115489
FAM89A	3.081247245	1.62352	5e-05	0.00104436
RBP2	7.528429894	2.91235	5e-05	0.00104436
FERMT2	0.4956840934	-1.0125	0.00585	0.0451963
RAB27A	0.4221776639	-1.24408	0.00035	0.00514207
PADI1	3.571355219	1.83647	0.00015	0.00266563
KRTAP4-7 LOC100141108	0.1002880715	-3.31778	5e-05	0.00104436
LOC781494	4.421789909	2.14463	5e-05	0.00104436
PTER	0.3082113199	-1.69801	0.00225	0.0221567
CXCR2	2.773711036	1.47182	5e-05	0.00104436
RAB10	1.967686558	0.976502	0.0058	0.0448794
KRTAP10-8	0.1040680875	-3.2644	5e-05	0.00104436
FBXO44	0.4038738235	-1.30802	0.0001	0.00190209
SCGB2A2	0.06771134715	-3.88446	5e-05	0.00104436
GYS1	1.905050123	0.929821	0.0041	0.0350902
KRT32	0.08895376608	-3.4908	5e-05	0.00104436
TNFRSF6B	3.373369537	1.75419	0.0006	0.00792999
THBS3	0.3030291349	-1.72247	0.0027	0.0254604
TGM3	5.378248459	2.42713	5e-05	0.00104436
DGAT2L6	0.2272437665	-2.13768	5e-05	0.00104436
TXNIP	0.2913555243	-1.77914	5e-05	0.00104436
MGC152281	0.2433195587	-2.03907	0.00085	0.0104732
MOSPD2	0.3770946462	-1.407	0.00015	0.00266563
SUSD4	0.1415673379	-2.82044	0.00215	0.021425
RNF122	3.019699268	1.59441	0.00615	0.0468271
TCAF2 FAM115C FAM139A	0.2286135207	-2.12902	5e-05	0.00104436
ZNF773	0.4138881669	-1.27269	0.00365	0.0320336
GAL3ST1	0.05938368632	-4.07379	0.00025	0.004002
TMPRSS4 BOS_14357	0.1431191234	-2.80471	5e-05	0.00104436
ALDH3A2	0.4252460311	-1.23363	0.00025	0.004002
HERC5	2.307965871	1.20663	0.00645	0.0485205
PRKCSH PLD1	8.313426926	3.05544	5e-05	0.00104436
C22H3ORF23	0.1920055169	-2.38078	5e-05	0.00104436
CLIP4	3.210563972	1.68283	5e-05	0.00104436
SGK1 SGK	2.55116015	1.35115	0.0002	0.00338007
SATB1	0.2509947502	-1.99427	5e-05	0.00104436
RUBCNL KIAA0226L	16.72063869	4.06356	5e-05	0.00104436
KLHL18	2.832959969	1.50231	5e-05	0.00104436
CADPS2	0.0640738368	-3.96412	0.00075	0.00946248
HDAC11	0.3858402878	-1.37392	0.0003	0.00455463
QSOX1	2.823350075	1.49741	0.0003	0.00455463
KRT78	11.81683978	3.56277	5e-05	0.00104436
ENDOU	3.847575698	1.94395	5e-05	0.00104436
CHGN	0.2751097918	-1.86192	0.0007	0.00888769
DNAJA4	0.5446210804	-0.876676	0.0057	0.0444493
ACSS3	0.2518976026	-1.98909	0.00145	0.0161013
ANKRD9	2.536668665	1.34294	0.00035	0.00514207
PSAT1	2.514713487	1.33039	5e-05	0.00104436
USP38	2.290105458	1.19541	0.00045	0.00630567
MGC143209 FAM105A	0.3837529934	-1.38175	0.0001	0.00190209
MAPK14	1.959549665	0.970522	0.00445	0.0371019
C13H10ORF38	0.4105118965	-1.2845	0.0061	0.0466238
MYO1B	6.255418752	2.64511	5e-05	0.00104436
NTN4	0.2228805089	-2.16566	0.0005	0.00690953
PANX2	0.1369747565	-2.86801	0.004	0.0344406
SLC6A7	16.74389709	4.06557	0.0024	0.0233126
FOSB	3.390762537	1.76161	5e-05	0.00104436
MYLIP	0.3780487672	-1.40336	0.0001	0.00190209
KCTD9	3.135125595	1.64852	5e-05	0.00104436
MGC148992 RGCC	0.3392529629	-1.55957	0.0013	0.0147633
TMX3	2.674263189	1.41914	5e-05	0.00104436
SHROOM1	0.2913664178	-1.77909	0.0051	0.0411164
TM6SF1	0.2996892753	-1.73846	0.00175	0.0185082
SERPINB4 LOC786410	50.94863094	5.67097	0.0058	0.0448794
MYRFL	2.793533897	1.48209	0.00655	0.0489781
PLEK2	2.121626305	1.08517	0.00095	0.0115489
PGM5	0.2201848985	-2.18321	5e-05	0.00104436
ZNF226 ZNF227	0.4341958078	-1.20359	0.0017	0.0181521
NGFR	0.2651268568	-1.91524	0.00265	0.0251788
DLC1 ARHGAP7 STARD12	0.3684330694	-1.44052	0.0039	0.0338124
SCARA5	0.1075384341	-3.21708	0.0002	0.00338007
MMRN1	0.2233207579	-2.16281	0.00255	0.0244844
PCDHA13	0.3181828454	-1.65207	0.00515	0.0414194
ITIH5	0.3194300948	-1.64643	0.00305	0.0279188
ENDOD1	1.949492818	0.963099	0.0049	0.0399874
PLA2G2F	0.2464052865	-2.02089	5e-05	0.00104436
NFATC4	0.387284791	-1.36853	0.0047	0.0386706
PDE4B	3.27348618	1.71083	0.0002	0.00338007
CX3CR1	0.2822295681	-1.82506	5e-05	0.00104436
GATAD2A	2.022789913	1.01634	0.00105	0.0124322
F2R PAR1	0.4310106283	-1.2142	0.00595	0.0457921
RCN1	0.4684563401	-1.09402	0.0023	0.0224941
ANXA6 ANX6	0.4089205496	-1.29011	0.00155	0.016893
LOC516156	0.4839114166	-1.04719	0.0064	0.0482532
SLC29A2	0.3907015879	-1.35586	0.00505	0.040878
DHCR24	3.392233151	1.76224	5e-05	0.00104436
MAFF	2.906819144	1.53944	5e-05	0.00104436
MTCH1	1.878524636	0.909602	0.00635	0.048021
MAGED4	0.3068016255	-1.70463	0.0045	0.0374563
STAU2	0.2857582397	-1.80713	0.00455	0.0376532
PLN	0.1276131445	-2.97015	5e-05	0.00104436
GNG4	0.1792261046	-2.48015	0.0001	0.00190209
LOC100125304 ZNF613	0.3642858779	-1.45686	0.0004	0.00570899
ERO1A ERO1L	5.058456806	2.3387	5e-05	0.00104436
MOGAT2	0.245051982	-2.02884	5e-05	0.00104436
DNASE1L2 BOS_22533	2.204456036	1.14043	0.00395	0.0341866
KRTAP9-2	0.2212945208	-2.17596	5e-05	0.00104436
TLCD1	0.5032385213	-0.990688	0.0032	0.029
LOC100125763 NREP	0.3022866945	-1.72601	0.00025	0.004002
IVL	9.337635614	3.22306	5e-05	0.00104436
BMPR1B	4.11718173	2.04166	5e-05	0.00104436
ACAP2	2.919066175	1.5455	0.00415	0.0353068
ZRANB2	0.5227036418	-0.935937	0.00355	0.0314595
C3H1ORF92 LRRC71	0.1799087764	-2.47466	0.0003	0.00455463
ZNF547	0.2099618379	-2.2518	0.00015	0.00266563
RASEF	0.4384505936	-1.18952	0.0012	0.0138478
ITGB7	0.5362313706	-0.899077	0.0052	0.0416875
KRTAP1-1	0.08270388187	-3.5959	5e-05	0.00104436
SH2D2A	9.578262149	3.25976	5e-05	0.00104436
GFRA1	0.1421626339	-2.81439	5e-05	0.00104436
GPRC5D	0.1301300985	-2.94198	5e-05	0.00104436
KRT40	0.1006082391	-3.31318	0.00065	0.0084239
ZNF521	0.2900977589	-1.78539	0.0042	0.0355809
LOC615069	2.337247945	1.22481	0.0058	0.0448794
NKD1	0.2521035327	-1.98791	0.0021	0.0211373
STOM	0.3635285075	-1.45986	5e-05	0.00104436
PCYOX1	1.98490686	0.989073	0.00555	0.0436882
HIG2 HILPDA	2.585980306	1.37071	0.0052	0.0416875
HMGCR	2.922583349	1.54725	5e-05	0.00104436
LOC511106	8.420692718	3.07394	5e-05	0.00104436
RSPO1	0.229435802	-2.12384	0.0001	0.00190209
LOC529036	2.245803881	1.16724	0.0024	0.0233126
ATP10D	1.938509357	0.954944	0.00325	0.0293733
PHLDA1	5.629020361	2.49288	5e-05	0.00104436
MAF	3.220773323	1.68741	5e-05	0.00104436
AASS	0.2989029751	-1.74225	0.0001	0.00190209
HIPK1	2.218483432	1.14957	0.00175	0.0185082
BDKRB1	6.46193054	2.69197	0.00025	0.004002
MCAM	0.2413608652	-2.05074	0.00025	0.004002
CTSW	0.2408968467	-2.05351	0.0047	0.0386706
AKIRIN2	1.963420781	0.973368	0.0036	0.031706
KRTAP10-2	0.1081022723	-3.20953	0.0001	0.00190209
FGFR1	0.1468467462	-2.76762	5e-05	0.00104436
TMC4	0.5026232466	-0.99245	0.00365	0.0320336
SPTSSB ADMP SSSPTB	2.20968941	1.14385	0.0006	0.00792999
CAVIN1	0.3958958202	-1.33681	0.0001	0.00190209
KRT73	4.170532852	2.06023	5e-05	0.00104436
CXCL12	0.1767705706	-2.50005	5e-05	0.00104436
TGFB2	2.951945499	1.56166	0.00045	0.00630567
NDUFA4L2	13.0750945	3.70874	5e-05	0.00104436
ADIG	0.2227250328	-2.16666	0.003	0.0275367
SNN	2.626795308	1.39331	0.0006	0.00792999
S100A8	10.98519413	3.45749	5e-05	0.00104436
RASSF5	2.506480311	1.32566	0.0001	0.00190209
PCDHGC3 PCDHGC5	3.365684888	1.7509	0.00575	0.0447346
NUPR1	0.2746286204	-1.86444	5e-05	0.00104436
CAMK2N1	0.4607761066	-1.11786	0.0036	0.031706
MT1E	3.692717781	1.88468	0.0008	0.00994286
defb300 DEFB103B DEFB300 LOC789175	2.918397307	1.54518	0.0026	0.024869
GBE1	2.759840156	1.46459	5e-05	0.00104436
Skint1 SKINT1	0.1415606612	-2.8205	0.0005	0.00690953
PFN2	0.4497437013	-1.15283	0.00435	0.0365115
KRT15	0.1643769818	-2.60492	5e-05	0.00104436
ATOX1	2.627819842	1.39387	0.0001	0.00190209
SLC7A1	2.560527097	1.35644	0.0023	0.0224941
STYK1	0.2098446257	-2.25261	0.0061	0.0466238
PACS1	3.31286557	1.72808	5e-05	0.00104436
ADGRF4	2.838344509	1.50505	5e-05	0.00104436
FZD7	0.4096019106	-1.2877	0.00335	0.030141
SLC39A6	0.4591115603	-1.12308	0.0014	0.0156503
TSC22D2	2.469544611	1.30425	0.00125	0.0143256
TBL1X TBL1Y	2.090812302	1.06406	0.00225	0.0221567
PDK2	2.163492389	1.11336	0.0006	0.00792999
GJB6	3.521229379	1.81608	5e-05	0.00104436
GPX2	0.2870110169	-1.80082	5e-05	0.00104436
PD-L1 CD274	10.25149747	3.35777	5e-05	0.00104436
ENHO	0.1813194745	-2.46339	0.00045	0.00630567
FN1	0.4962620656	-1.01083	0.00215	0.021425
CYB5B	2.00814748	1.00586	0.0029	0.0268902
VNN2	5.254474365	2.39355	0.0016	0.0173247
ISM1	0.1208203232	-3.04907	5e-05	0.00104436
KLHL29	0.4631982814	-1.1103	0.00525	0.041887
TUBA1A	0.5045711942	-0.986871	0.00185	0.0193006
PLCB4	0.3233485605	-1.62884	0.0044	0.0368077
THBD	2.075726044	1.05361	0.00305	0.0279188
P2RY2	2.353404082	1.23475	0.00375	0.0327389
DSC2	6.209582965	2.63449	5e-05	0.00104436
LDLR	3.144330491	1.65275	5e-05	0.00104436
PROCA1	0.3297744603	-1.60045	0.00035	0.00514207
NPPB	7.00539514	2.80847	0.0066	0.0492784
OGFOD1	2.944638676	1.55809	5e-05	0.00104436
CES4A CES8	0.2471642588	-2.01646	5e-05	0.00104436
F13A1	0.2282332113	-2.13142	5e-05	0.00104436
TFR2	3.412591585	1.77086	0.0058	0.0448794
DSC3	2.101838189	1.07166	0.00165	0.0177699
TNFRSF18	0.2952007676	-1.76023	0.00025	0.004002
TIEG2	0.4249792411	-1.23454	0.00025	0.004002
SAP30	2.291426644	1.19625	0.0039	0.0338124
ELL2	3.757829427	1.9099	5e-05	0.00104436
LHX2	0.1666177105	-2.58539	0.0001	0.00190209
ZDHHC14	0.2596168519	-1.94554	0.0026	0.024869
RNF8	2.220545422	1.39146	0.00615	0.0468271
PATZ1	0.3724308387	-1.42495	0.0025	0.0240968
FHOD3	0.1691126074	-2.56395	0.0003	0.00455463
GGT5	0.2375320013	-2.07381	0.0036	0.031706
ATP2B2	0.1012532387	-3.30396	5e-05	0.00104436
TRPC4	3.123708424	1.64326	0.0003	0.00455463
FAM129A	0.4552275633	-1.13534	0.004	0.0344406
ABCA12	2.514241963	1.33013	0.00025	0.004002
CRNN	0.3412743943	-1.551	0.00155	0.016893
KYNU	0.1757121498	-2.50872	0.00235	0.0229383
AKT3	0.1579787796	-2.6622	0.00025	0.004002
POPDC3	0.1576420954	-2.66528	0.00025	0.004002
GLYATL2	0.06257398717	-3.9983	5e-05	0.00104436
ORAI2	5.733292344	2.51936	5e-05	0.00104436
ARHGAP6	0.1932135138	-2.37173	0.00355	0.0314595
RAB3D	2.288937887	1.19468	0.00055	0.00742611
SLC4A3	0.2294493302	-2.12375	0.00265	0.0251788
RPS6KA4	2.320723342	1.21458	0.00015	0.00266563
CYP24A1	5.663917616	2.5018	0.0003	0.00455463
ATP2A2	2.125547364	1.08783	0.0016	0.0173247
SLIT3	0.3573350019	-1.48465	0.00185	0.0193006
SYNM	0.3470895687	-1.52662	0.0009	0.0109945
NUP210	0.1880624803	-2.41071	0.00025	0.004002
PSD	4.165074964	2.05834	5e-05	0.00104436
RET	0.2399664634	-2.05909	0.0013	0.0147633
HKDC1	2.923998615	1.54794	5e-05	0.00104436
PTPRU	0.204721697	-2.28826	5e-05	0.00104436
SLIT2	0.2573150347	-1.95839	0.0015	0.0165099
STXBP5	3.149202051	1.65498	5e-05	0.00104436
SMARCA1	0.2567592482	-1.96151	0.0006	0.00792999
ALOX12B	3.938141702	1.97751	5e-05	0.00104436
ARHGEF4	2.96034389	1.56577	5e-05	0.00104436
SERPINB2	3.07406183	1.62015	0.0023	0.0224941
KRT18	0.1051098865	-3.25003	5e-05	0.00104436
CNKSR3	2.112312291	1.07883	0.00115	0.0133788
TLCD2	0.3291393887	-1.60323	0.00105	0.0124322
DHX34	3.406147277	1.76814	5e-05	0.00104436
BDKRB2	5.442606804	2.4443	5e-05	0.00104436
FLVCR2	4.89090339	2.2901	5e-05	0.00104436
G0S2	3.081760915	1.62376	0.00525	0.041887
EAF1	2.188825803	1.13016	0.006	0.0460706
SLC9A3	13.19968833	3.72243	5e-05	0.00104436
PADI4	0.1534553012	-2.70411	0.00105	0.0124322
MAP3K14	0.4796350792	-1.05999	0.00445	0.0371019
SLC4A9	2.920320466	1.54612	0.0015	0.0165099
S100A5	3.071051839	1.61874	0.0012	0.0138478
PODN	0.2831019999	-1.82061	0.00505	0.040878
FRMD4A	4.452316419	2.15456	5e-05	0.00104436
PTPRZ1	3.172588725	1.66566	5e-05	0.00104436
MARK1	4.877979509	2.28628	0.00025	0.004002
SPTBN1	0.3691835073	-1.43759	5e-05	0.00104436
AXIN2	0.3801208288	-1.39547	0.0006	0.00792999
ELOVL3	0.1918789503	-2.38173	5e-05	0.00104436
KRT84	2.724259091	1.44586	0.0016	0.0173247
GPSM2	3.110676216	1.63723	5e-05	0.00104436
AKR1D1	10.14868122	3.34322	5e-05	0.00104436
SMPD3	4.50115709	2.17029	5e-05	0.00104436
KIF5B	2.101625807	1.07151	0.0025	0.0240968
EPS8L1	1.967206175	0.976148	0.00455	0.0376532
STARD10	2.118257416	1.08288	0.00415	0.0353068
MXD1	4.450549699	2.15399	5e-05	0.00104436
GNA12	2.18076773	1.12484	0.0009	0.0109945
CHP2	2.719534151	1.44336	0.0001	0.00190209
FABP9	0.1073244166	-3.21995	5e-05	0.00104436
TJAP1	0.2949631234	-1.76139	5e-05	0.00104436
PLCB3	1.834687376	0.875538	0.00565	0.0441972
DLGAP3	4.92285442	2.2995	0.00535	0.0425153
SLC2A10	0.2178030043	-2.1989	0.0033	0.0297983
FOXN1	2.225464662	1.15411	0.0018	0.018917
FA2H	0.3331938477	-1.58556	5e-05	0.00104436
GOLM1	0.401538383	-1.31639	0.0028	0.0262303
PLEK	5.210770029	2.38149	0.0004	0.00570899
PTPN14	0.3761775477	-1.41051	0.0003	0.00455463
HEPHL1	0.3178905269	-1.6534	5e-05	0.00104436
GPAT3	2.974803016	1.57279	0.00055	0.00742611
LGR5	0.08465370182	-3.56228	5e-05	0.00104436
KRT36	3.883675268	1.95742	0.0007	0.00888769
AVIL	9.458168072	3.24156	5e-05	0.00104436
DENND2C	2.12019474	1.0842	0.00105	0.0124322
NTN1	0.2711674094	-1.88275	0.0012	0.0138478
PLA2G4F	7.118839036	2.83164	5e-05	0.00104436
B4GALT6	0.1875509452	-2.41465	0.00015	0.00266563
SYDE2	0.3230853189	-1.63002	0.0063	0.047715
CPA3	0.2573870452	-1.95799	5e-05	0.00104436
DLX2	9.423103897	3.2362	0.0003	0.00455463
MRC2	7.707704841	2.94631	5e-05	0.00104436
DSG3	5.920440342	2.56571	5e-05	0.00104436
USP6NL	2.067753492	1.04807	0.00435	0.0365115
CAPN12	0.1389620514	-2.84724	5e-05	0.00104436
PLA2G4D	45.00435373	5.492	5e-05	0.00104436
BMX	0.2249269723	-2.15247	0.0041	0.0350902
FARP1	0.2433313969	-2.039	5e-05	0.00104436
GNA15	2.359699026	1.23861	0.0004	0.00570899
ANO1	3.359024351	1.74804	5e-05	0.00104436
SLCO4A1	6.059257959	2.59914	0.00025	0.004002
GALNT14	10.29990116	3.36456	0.0002	0.00338007
SORL1	1.87023492	0.903219	0.0053	0.042185
KCNC4	2.474165933	1.30695	0.0001	0.00190209
ASB13	3.628826531	1.8595	5e-05	0.00104436
CSPG4	0.4578311679	-1.12711	0.0008	0.00994286
CGN	0.4142372681	-1.27148	0.0001	0.00190209
ALOX5	0.3869715878	-1.3697	0.00055	0.00742611
EPHB3	1.855516554	0.891823	0.0061	0.0466238
MYCBP2	2.188530599	1.12996	0.0007	0.00888769
MID1	3.348108394	1.74335	5e-05	0.00104436
CLIP1	1.838766304	0.878741	0.00605	0.0464189
ETV5	0.4021218814	-1.3143	0.00065	0.0084239
PFKFB4	2.447322842	1.29121	0.00065	0.0084239
IDS	2.62342468	1.39146	0.0008	0.00994286
MBOAT1	0.1991515036	-2.32806	0.00055	0.00742611
KIF3A KIF3	1.91726843	0.939056	0.00505	0.040878
ITGB8	0.1674683315	-2.57804	0.001	0.0120252
SLC7A8	0.1536639568	-2.70215	5e-05	0.00104436
MPDZ	0.1369322516	-2.86847	0.00015	0.00266563
OSBPL3	0.3987683364	-1.32637	0.00565	0.0441972
TRPS1	3.686978918	1.88244	5e-05	0.00104436
SHB	2.340174786	1.22662	0.0005	0.00690953
CDC42BPA	2.165999231	1.11503	0.0051	0.0411164
SULF2	2.038652337	1.02762	0.00265	0.0251788
MREG	2.363800574	1.24111	0.00085	0.0104732
AGMO	0.2158711589	-2.21176	5e-05	0.00104436
PCDH7	2.099752089	1.07022	0.00205	0.0207594
SPATS2L	0.4553984275	-1.1348	0.0019	0.0196176
CTNNB1	1.909303732	0.933045	0.0041	0.0350902
USP28 BOS_14391	0.4990421135	-1.00276	0.0048	0.0393962
EZH2	2.516275943	1.33129	5e-05	0.00104436
AKAP2	0.3598267874	-1.47462	0.0003	0.00455463
SARDH	0.1153866554	-3.11545	0.00015	0.00266563
EML4	2.284374675	1.1918	0.00055	0.00742611
MICALL1	2.291927538	1.19656	0.0004	0.00570899
KRT86	0.1013449209	-3.30265	5e-05	0.00104436
PPP1R14A	0.2596964263	-1.94511	0.0031	0.0282473
TPRG1	2.236130087	1.16101	0.0007	0.00888769
RASSF9	0.1514499716	-2.72308	0.00015	0.00266563
IL1F10	0.1822771675	-2.4558	0.0062	0.047136
SLC2A11	2.641676429	1.40145	0.0029	0.0268902
GALNT2	2.277982411	1.18776	0.00055	0.00742611
FGF7	0.1485543928	-2.75094	0.002	0.0203768
RASIP1	0.260267523	-1.94194	0.00035	0.00514207
SCNN1G	7.323538204	2.87255	5e-05	0.00104436
GPT2	3.43335826	1.77962	5e-05	0.00104436
KLK8	3.521862669	1.81634	5e-05	0.00104436
PFKP	2.560514458	1.35643	5e-05	0.00104436
C11H9orf16	2.499788556	1.3218	0.0001	0.00190209
CCDC160	3.002432003	1.58613	0.00455	0.0376532
FAM229B	0.2266366535	-2.14155	0.0019	0.0196176
CD52	0.2961503525	-1.7556	5e-05	0.00104436
HES2	0.4154540133	-1.26724	0.00225	0.0221567
GID4	1.893991656	0.921428	0.0059	0.0455123
WFDC18	11.637478	3.54071	5e-05	0.00104436
CRIM1	0.5109619125	-0.968716	0.00415	0.0353068
PITX1	17.64028692	4.1408	5e-05	0.00104436
VWF F8VWF	0.4386408548	-1.18889	0.0019	0.0196176
acacb	55.23361976	5.78748	5e-05	0.00104436
TP53INP1	2.401151247	1.26373	0.00135	0.0151761
SMOX	3.205249457	1.68044	5e-05	0.00104436
CWH43	12.36486618	3.62817	5e-05	0.00104436
KRT24	3.497607701	1.80637	0.00115	0.0133788
NUAK1	0.3443590848	-1.53801	0.0043	0.0363051
TTC7A	0.4648326836	-1.10522	0.00165	0.0177699
LGR4	0.411108746	-1.28241	5e-05	0.00104436
FAM83G	2.67754476	1.42091	5e-05	0.00104436
PRR15	0.2203907058	-2.18186	0.00655	0.0489781
PTPRN	3.584284825	1.84168	5e-05	0.00104436
MDFI	3.764547536	1.91248	5e-05	0.00104436
GM2A	4.448923087	2.15346	5e-05	0.00104436
GOLIM4	0.5348059151	-0.902908	0.0059	0.0455123
SNAI2 SLUG	0.1693521571	-2.5619	0.0002	0.00338007
WNT6	0.07423434024	-3.75177	0.00435	0.0365115
STAB1	0.4741821206	-1.07649	0.0029	0.0268902
WNT5B	25.74544032	4.68624	5e-05	0.00104436
CCL26 SCYA26 UNQ216	0.1690120005	-2.5648	0.0001	0.00190209
CPNE5	6.871486281	2.78063	5e-05	0.00104436
NRP1	4.000217264	2.00008	5e-05	0.00104436
RNF19B	2.806696901	1.48887	5e-05	0.00104436
DUOX1	2.799385708	1.48512	5e-05	0.00104436
ALOX15B	24.38011828	4.60763	5e-05	0.00104436
PKM2 PKM	2.922334667	1.54712	0.00015	0.00266563
BTBD11	2.036806378	1.02631	0.00295	0.0272528
SEMA3B	0.1321919254	-2.91929	5e-05	0.00104436
KLHL22	0.5011472912	-0.996695	0.00665	0.0495777
SNCAIP	4.572944901	2.19312	0.0013	0.0147633
GPC4	0.3240334872	-1.62578	0.00195	0.0200305
AMIGO2	0.1731499527	-2.5299	0.0004	0.00570899
FAM83B	1.868008049	0.9015	0.006	0.0460706
KIF1C	1.984027241	0.988436	0.0061	0.0466238
STEAP1	0.3307819246	-1.59605	0.0035	0.0311267
TXNDC17	2.858280467	1.51515	5e-05	0.00104436
AQP9	0.3418160828	-1.54871	5e-05	0.00104436
CASP14	53.41854282	5.73927	5e-05	0.00104436
ATP6V0A4	2.619641213	1.38937	0.00045	0.00630567
FAM169A	3.040005827	1.60408	0.00215	0.021425
SRGAP2	2.77791238	1.474	5e-05	0.00104436
SYNE3	0.2555689529	-1.96821	5e-05	0.00104436
VSIG8	0.4314500725	-1.21273	0.004	0.0344406
SLC30A1	2.495903228	1.31956	0.00065	0.0084239
CNNM4	3.246638841	1.69895	0.0005	0.00690953
ESPNL	0.229767957	-2.12175	0.00115	0.0133788
SLC41A2	0.2351318817	-2.08846	0.0027	0.0254604
PLEKHG1	1.920990267	0.941847	0.00615	0.0468271
ULK1	2.130789878	1.09139	0.00085	0.0104732
TTPAL	2.019750052	1.01417	0.0032	0.029
LAMA4	2.042915289	1.03062	0.00205	0.0207594
SYT15	2.690403955	1.42783	0.00215	0.021425
LAMA4	0.3585817912	-1.47962	0.00065	0.0084239
MAN1A1	0.4803240974	-1.05792	0.00175	0.0185082
NIM1K	0.1072072281	-3.22153	0.00405	0.0347813
KLNF	3.936383035	1.97687	5e-05	0.00104436
CACNA2D1	0.3389882457	-1.56069	0.0009	0.0109945
SRXN1	2.97138493	1.57113	5e-05	0.00104436
ARHGEF26	0.2604780919	-1.94077	0.0002	0.00338007
ZNF385A	2.175665754	1.12146	0.0007	0.00888769
BMP7	3.271230861	1.70983	5e-05	0.00104436
GALC	0.258346274	-1.95262	0.0001	0.00190209
PVRL1	2.652302659	1.40725	0.00015	0.00266563
METRNL	2.206597007	1.14182	0.00065	0.0084239
TAOK3	2.095284832	1.06715	0.0022	0.0217931
TAOK1	3.196394003	1.67645	0.0002	0.00338007
STRN	2.087971342	1.06211	0.003	0.0275367
LACC1	2.207336639	1.14231	0.0016	0.0173247
MAP1LC3B MAP1ALC3 MAP1LC3	0.3516208708	-1.50791	0.0001	0.00190209
UBASH3B	9.775426107	3.28916	5e-05	0.00104436
SPNS2	3.334656669	1.73754	0.0001	0.00190209
Lpin1	4.795570753	2.2617	0.0001	0.00190209
EPB41L3	0.3926011139	-1.34887	0.0054	0.0427429
TRPV5	0.2047481225	-2.28808	5e-05	0.00104436
LARGE2	0.2502208559	-1.99872	5e-05	0.00104436
GALE	1.851332467	0.888564	0.0052	0.0416875
FNDC3B	0.4378551703	-1.19147	0.001	0.0120252
ENPP1	0.1642689478	-2.60587	0.00035	0.00514207
GGT1	0.1122771602	-3.15486	0.00215	0.021425
PLEKHM3	8.869416077	3.14884	5e-05	0.00104436
SCGB1C1	17.68629994	4.14456	0.00035	0.00514207
FCHSD1	2.084196721	1.0595	0.0015	0.0165099
CDC42BPA	0.249904082	-2.00055	0.0039	0.0338124
RASD1	0.1908822655	-2.38925	0.00345	0.0307915
ARHGEF19	0.2931019174	-1.77052	0.0004	0.00570899
SH3BP5	1.828618944	0.870752	0.00525	0.041887
POLR2A	2.177047686	1.12237	0.00075	0.00946248
RNASET2	2.028866348	1.02067	0.00285	0.0266738
ADH1C	0.03750595342	-4.73674	5e-05	0.00104436
ARC	3.78912009	1.92187	0.001	0.0120252
RANBP2	2.206450044	1.14172	0.0031	0.0282473
PSIP1 LEDGF	0.5195130731	-0.944771	0.00435	0.0365115
NTRK3	0.1335157255	-2.90491	0.00245	0.0237522
DNMT3A	0.5134383129	-0.961738	0.0035	0.0311267
PARP14	2.095136506	1.06705	0.00155	0.016893
ELFN1	6.962010906	2.79951	0.0006	0.00792999
ADAMTS9	0.1311682164	-2.93051	5e-05	0.00104436
HMGCS1	2.435040824	1.28395	0.00025	0.004002
SYNE2	0.3949031804	-1.34043	5e-05	0.00104436
ZEB1	0.3533856195	-1.50068	0.0057	0.0444493
TCHHL1	0.08863896377	-3.49591	5e-05	0.00104436
SERPINB1	2.459245542	1.29822	0.0009	0.0109945
MMP-3	32.44509664	5.01993	0.0006	0.00792999
TIMP1	8.993734109	3.16892	5e-05	0.00104436
MGLL	0.2488075741	-2.0069	5e-05	0.00104436
B4GALNT3	3.337267631	1.73867	5e-05	0.00104436
SERPINB4 LOC786410	10.7645374	3.42821	0.0003	0.00455463
PKDCC	0.2427220808	-2.04262	0.00135	0.0151761
RMCBS344292_06477	0.16646143	-2.58674	0.0001	0.00190209
TRIM36	0.3265361827	-1.61468	0.0012	0.0138478
SNX30	5.274404503	2.39901	5e-05	0.00104436
GPX2	5.694043099	2.50945	0.00025	0.004002
SEPT8	0.3376040378	-1.5666	0.0052	0.0416875
LOC785756	0.01590209777	-5.97464	5e-05	0.00104436
IQSEC1	0.3639307331	-1.45827	0.0006	0.00792999
AOC2	0.2309906761	-2.1141	0.00025	0.004002
HOOK1	2.373338422	1.24691	0.00105	0.0124322
Tmprss11b Hatl5 Tmprss11bnl	2.996088396	1.58308	0.00105	0.0124322
SLC16A2	0.2073905302	-2.26958	0.0003	0.00455463
TMEM185A	2.355866539	1.23626	0.00015	0.00266563
MGC165862 C15orf48	0.3394409511	-1.55876	0.0001	0.00190209
LOC784768	0.1758482446	-2.5076	0.0018	0.018917
KMO	0.1086793688	-3.20184	5e-05	0.00104436
SH3BGR	0.1666954755	-2.58472	0.00645	0.0485205
AP3B2	0.2141481985	-2.22331	0.0029	0.0268902
G6PD	1.902704941	0.928052	0.00435	0.0365115
GSDMB	0.1344710225	-2.89463	0.00035	0.00514207
CD19	0.1693842297	-2.56163	0.00055	0.00742611
ACP5	3.020479624	1.59478	0.0001	0.00190209
NOD1	3.207246929	1.68133	5e-05	0.00104436
OTOP3	0.2116448111	-2.24028	5e-05	0.00104436
KRT6B	67.11832906	6.06863	5e-05	0.00104436
PIGY	2.003273789	1.00236	0.0028	0.0262303
GPRC5C	0.3942744177	-1.34273	0.00135	0.0151761
GEM	0.3695339594	-1.43622	0.00645	0.0485205
CNTFR	0.1725215024	-2.53515	0.0013	0.0147633
AOX2	0.04968239674	-4.33112	5e-05	0.00104436
ARHGEF17	0.417566888	-1.25992	0.0027	0.0254604
ATP11C	0.4357812315	-1.19832	0.00275	0.0258345
SERTM1	0.1643174974	-2.60545	0.00095	0.0115489
RBM3	2.361105849	1.23946	0.0025	0.0240968
P2RX5 P2X5	4.043689809	2.01567	5e-05	0.00104436
GRAMD1A	0.4627294886	-1.11177	0.0029	0.0268902
MUCL1	0.02087277322	-5.58223	5e-05	0.00104436
MEI1	3.126929212	1.64475	0.00065	0.0084239
CREB5	0.1706603994	-2.5508	5e-05	0.00104436
BOLA-DQA1	0.4895052312	-1.03061	0.0058	0.0448794
TPSB1 LOC786948	0.3448890242	-1.5358	0.003	0.0275367
SERPINA1 PI	0.4364917544	-1.19597	0.0011	0.0129476
TH	2.576035319	1.36515	0.0056	0.0439435
ADA	2.353173189	1.23461	0.00265	0.0251788
ASS1	4.3106953	2.10792	5e-05	0.00104436
BTC	0.3603707117	-1.47245	0.0004	0.00570899
CA4	0.07950700553	-3.65278	5e-05	0.00104436
CLU	0.3879153586	-1.36619	0.00085	0.0104732
CXCL8 IL8	582.4973223	9.18611	5e-05	0.00104436
LPO	8.212881208	3.03789	5e-05	0.00104436
LUM LDC	0.5435933296	-0.879403	0.00615	0.0468271
MIA CDRAP	0.07527349063	-3.73172	0.0004	0.00570899
MX1	4.791915533	2.2606	5e-05	0.00104436
MX2	8.203763102	3.03629	5e-05	0.00104436
PGF PLGF	43.45510403	5.44145	5e-05	0.00104436
PTN	0.1107541959	-3.17457	5e-05	0.00104436
TEK TIE-2 TIE2	0.3385053226	-1.56275	0.00595	0.0457921
VIM	0.4368433238	-1.19481	0.0014	0.0156503
XDH	2.677038043	1.42064	5e-05	0.00104436
TPPP	0.3427659033	-1.5447	5e-05	0.00104436
AHSG FETUA	12.0551199	3.59157	5e-05	0.00104436
APOE	0.1823780134	-2.45499	5e-05	0.00104436
CD14	2.538262441	1.34384	0.00505	0.040878
CD34	0.4209599797	-1.24824	0.00185	0.0193006
CD69	5.009535645	2.32468	0.0003	0.00455463
CTGF CCN2	0.1514220624	-2.72335	5e-05	0.00104436
CTSL CTSL1	0.4698710859	-1.08966	0.0018	0.018917
DSC1	3.294179344	1.71992	0.0003	0.00455463
DSG1	2.813111178	1.49217	0.003	0.0275367
ENO1	2.277776345	1.18763	0.0023	0.0224941
FGF2 fgf2	0.1618362523	-2.62739	0.00275	0.0258345
FMO3	3.214589287	1.68463	5e-05	0.00104436
GJA1	7.076079195	2.82295	5e-05	0.00104436
GJB1 CXN-32	0.1611626609	-2.63341	5e-05	0.00104436
GPX1	2.376046841	1.24856	0.00105	0.0124322
GPX3	3.924699044	1.97258	5e-05	0.00104436
HAS2	0.2972015768	-1.75049	0.0065	0.04875
IGF2	0.1859880418	-2.42672	5e-05	0.00104436
IL1B	14.27423441	3.83534	5e-05	0.00104436
DNAJC12 JDP1	0.317067292	-1.65714	5e-05	0.00104436
HOPX HOD HOP OB1	3.726713277	1.8979	0.0036	0.031706
LDHA	2.440953751	1.28745	0.0001	0.00190209
MMP1 CLG	93.85609144	6.55238	0.0001	0.00190209
MYOC	0.2150083385	-2.21754	0.0007	0.00888769
NCF1	4.340766072	2.11795	0.0061	0.0466238
NPR3 ANPRC	0.1927162699	-2.37545	0.0003	0.00455463
ODC1 ODC	2.306116291	1.20546	0.00555	0.0436882
P4HB PDIA1	2.639673041	1.40036	0.00045	0.00630567
SERPINE1 PAI1	7.091147404	2.82602	5e-05	0.00104436
SERPINF1 PEDF	0.3341849241	-1.58128	0.00025	0.004002
PENK	0.1380994744	-2.85622	5e-05	0.00104436
PIM1	2.08417442	1.05948	0.0023	0.0224941
PKP1	2.795957786	1.48335	0.00115	0.0133788
PLAU	3.4910764	1.80367	5e-05	0.00104436
PSAP	1.924310222	0.944342	0.00365	0.0320336
RHCG	5.9039487	2.56168	5e-05	0.00104436
DHRS3	0.5332881765	-0.907012	0.0063	0.047715
SELL	5.146739069	2.36366	0.00115	0.0133788
SPP1 OPN	0.2361354281	-2.08231	5e-05	0.00104436
TAC1 NKA NKNA TAC2	#DIV/0!	inf	5e-05	0.00104436
TCN2	0.5103201334	-0.970522	0.00345	0.0307915
TPSB1 TPSB2 BOS_22433	0.2830213843	-1.82101	0.0031	0.0282473
UACA	2.966483601	1.56876	0.00015	0.00266563
UGP2	1.882764808	0.912856	0.0057	0.0444493
VEGFA VEGF	3.151357187	1.65598	0.0021	0.0211373
ALCAM	0.1476513929	-2.75974	5e-05	0.00104436
ALDH1A1	0.0572915066	-4.12554	5e-05	0.00104436
CCL20 MIP3A SCYA20	0.2176335009	-2.20003	0.00015	0.00266563
CLTB CLTLB	2.272133469	1.18405	0.00055	0.00742611
CRYAB CRYA2	0.1472565385	-2.7636	5e-05	0.00104436
CRYL1	3.098429025	1.63154	0.0004	0.00570899
CSN3 CSN10 CSNK	0.1131749534	-3.14337	5e-05	0.00104436
CXCL2	162.2018748	7.34165	0.0001	0.00190209
CXCL6 GCP2 SCYB6	8.682867565	3.11817	5e-05	0.00104436
CYP17A1 CYP17	0.391017546	-1.35469	0.00055	0.00742611
FABP4	34.87778628	5.12424	5e-05	0.00104436
FABP5	3.40158415	1.76621	5e-05	0.00104436
HIF1A	4.257078122	2.08986	5e-05	0.00104436
IL1RN	3.020876771	1.59497	0.0003	0.00455463
CXCR2 IL8RB	8.899274462	3.15369	5e-05	0.00104436
INHBA	2.64677514	1.40423	0.00655	0.0489781
ISG15 G1P2 ISG17 UCRP	20.68361949	4.37042	5e-05	0.00104436
LOXL1	0.318486312	-1.6507	0.00225	0.0221567
MFAP5 MAGP2	0.1882249042	-2.40947	5e-05	0.00104436
MFAP2 MAGP MAGP1	0.2606110753	-1.94003	0.00045	0.00630567
MMP13	148.3577311	7.21293	0.0003	0.00455463
MYOZ1 MYOZ	0.301872967	-1.72799	0.0005	0.00690953
PLAUR	8.901605753	3.15407	5e-05	0.00104436
PROS1 PROS	0.4295585472	-1.21907	0.00415	0.0353068
PTGES	2.36521691	1.24197	0.00025	0.004002
PTGIS CYP8	0.153731351	-2.70152	0.0037	0.0323588
PTGS2 COX2	15.53777167	3.95771	5e-05	0.00104436
SELENOP	0.2316324022	-2.11009	5e-05	0.00104436
SFRP5	0.1540003914	-2.69899	0.0011	0.0129476
TIMP3	0.1847939873	-2.43601	5e-05	0.00104436
VLDLR	6.66924763	2.73752	5e-05	0.00104436
VSNL1	3.939782623	1.97812	5e-05	0.00104436
ZFP36	2.469436827	1.30419	0.00035	0.00514207
IGFBP2	17.68199016	4.14421	5e-05	0.00104436
IGFBP3	0.3127761088	-1.6768	5e-05	0.00104436
PECAM1	0.4726588272	-1.08113	0.0051	0.0411164
PGLYRP1 PGLYRP PGRP	0.3416536507	-1.54939	0.00145	0.0161013
PLA2G7	0.3185942425	-1.65021	0.0003	0.00455463
PTGER4	0.4937921293	-1.01802	0.0053	0.042185
RABGEF1 RABEX5	2.428627617	1.28014	0.0018	0.018917
SLC2A1 GLUT-I GLUT1	2.118548148	1.08308	0.0007	0.00888769
SLC2A3	9.13759789	3.19182	5e-05	0.00104436
SGLT1	2.797181927	1.48397	0.00015	0.00266563
SLC6A2 NORADR	0.1094334673	-3.19187	0.0003	0.00455463
SLC6A8	2.569830336	1.36167	5e-05	0.00104436
GUCY1B1 GUC1B3 GUCY1B3	0.3042884466	-1.71649	0.00015	0.00266563
PPP1R1B	0.2296820629	-2.12229	0.00305	0.0279188
S100A12 CAAF1	7.106567707	2.82915	5e-05	0.00104436
SLC11A1 NRAMP1	5.404904382	2.43427	0.0037	0.0323588
SERPINE2	0.3758179271	-1.4119	5e-05	0.00104436
RASA3	0.5109370007	-0.96878	0.00385	0.0334659
KCNMA1 KCNMA	0.1602262339	-2.64181	0.00055	0.00742611
ACSM1 BUCS1 LAE MACS1	0.05235914737	-4.25541	5e-05	0.00104436
FAM13A FAM13A1 PRECM1	0.3995195361	-1.32366	0.00025	0.004002
ITGB6	3.610206221	1.85208	0.0003	0.00455463
AQP1	0.517550494	-0.950231	0.0041	0.0350902
TN-X	0.2064159033	-2.27638	0.00035	0.00514207
MGP	0.1956708129	-2.3535	5e-05	0.00104436
CSNK1A1	2.522934822	1.33511	0.0002	0.00338007
LOC282685	6.887691452	2.78402	5e-05	0.00104436
FAU	1.834608917	0.875474	0.00615	0.0468271
DHRS9	5.017787509	2.32705	5e-05	0.00104436
RAB27B	2.888775711	1.53045	0.00025	0.004002
MMP9	7.738911651	2.95213	5e-05	0.00104436
PRDX5	2.686254334	1.42559	5e-05	0.00104436
PTHLH	3.940180007	1.97826	0.0002	0.00338007
BDA20	0.07989249201	-3.6458	5e-05	0.00104436
TNS1 TNS	0.3615524211	-1.46772	0.00025	0.004002
BASP1 NAP22	3.613781009	1.85351	0.0004	0.00570899
PTGDS	0.1774646039	-2.4944	5e-05	0.00104436
GOT2	1.996049021	0.997142	0.0019	0.0196176
YWHAZ	3.353848236	1.74582	5e-05	0.00104436
GPLD1 PIGPLD	0.2716954185	-1.87994	5e-05	0.00104436
EIF6 ITGB4BP	2.006490885	1.00468	0.0029	0.0268902
MYH10	0.2249865094	-2.15209	0.00035	0.00514207
ITPR1	0.3852535078	-1.37612	0.0009	0.0109945
SLCO2B1	0.1954559017	-2.35508	5e-05	0.00104436
c-myb	0.2793036653	-1.8401	0.0012	0.0138478
GRO1	29.58902659	4.88699	5e-05	0.00104436
EBD	0.08855022344	-3.49736	0.00495	0.0402968
EDN2	3.300324967	1.7226	0.00085	0.0104732
GLTP	2.513238523	1.32955	0.00035	0.00514207
FST	0.2623050483	-1.93069	0.0001	0.00190209
NR2F1 TFCOUP1	0.1834469418	-2.44656	0.00215	0.021425
MYLK	0.2259508339	-2.14592	5e-05	0.00104436
CYP11A1	0.125328375	-2.99622	0.0003	0.00455463
ATP6V1B1 ATP6B1	0.2121835973	-2.23662	5e-05	0.00104436
FCGRT	0.4201452252	-1.25104	0.0004	0.00570899
AOX1 AO	0.1990897903	-2.32851	5e-05	0.00104436
STC1 STC	0.2443819597	-2.03279	0.0034	0.0304812
futb	2.43908359	1.28634	0.0007	0.00888769
INHBB	0.2517598207	-1.98988	0.0001	0.00190209
TST	2.072462645	1.05134	0.0027	0.0254604
CROT COT	0.1249450344	-3.00064	5e-05	0.00104436
FNTA	1.924317943	0.944352	0.00425	0.0359436
LRAT	2.632290245	1.39632	0.00225	0.0221567
GCNT1	0.2228110355	-2.1661	0.00065	0.0084239
GSTA2	0.0583749687	-4.09851	5e-05	0.00104436
OAS1	8.941509688	3.16051	0.00415	0.0353068
BGN	0.468749087	-1.0931	0.00415	0.0353068
CAPG	2.340224467	1.22664	0.0003	0.00455463
AOC3	0.1797301408	-2.47609	5e-05	0.00104436
EDN1	0.1808505113	-2.46713	5e-05	0.00104436
CLCA3	0.05619412387	-4.15344	5e-05	0.00104436
SLC6A15 B0AT2 NTT73	2.885218642	1.52868	0.002	0.0203768
ADGRL3 LPH3 LPHN3	0.1875429682	-2.41471	0.0025	0.0240968
IFITM3	3.050427215	1.60901	0.0051	0.0411164
FOS	2.268094303	1.18148	0.00035	0.00514207
MRVI1	0.2568665739	-1.96091	0.00145	0.0161013
SOD2	2.681123581	1.42284	0.00055	0.00742611
S100A13	0.3642775115	-1.45689	0.0008	0.00994286
CLDN3	0.08667992147	-3.52816	5e-05	0.00104436
TREM1	#DIV/0!	inf	5e-05	0.00104436
PRMT7	0.09157749641	-3.44886	0.00025	0.004002
TERT	4.463715638	2.15824	0.00125	0.0143256
RN7SL1	13.12853092	3.71464	5e-05	0.00104436
