# Supplementary material for: Comparative transcriptomic analysis of bovine papillomatosis
Source: BMC Genomics. 2018 Dec 19;19:949. doi: 10.1186/s12864-018-5361-y (PMC6300001; doi:10.1186/s12864-018-5361-y)
Supplement: Supplementary file 4 — Functional annotation of differentially expressed genes. (XLSX 293 kb) [file 12864_2018_5361_MOESM4_ESM.xlsx]

## Sheet: Planilha1
Additional file 4:
Functional annotation of differentially expressed genes
Ncbi id	Gene names	Entry	Protein names	Gene ontology (biological process)	Gene ontology (cellular component)	Gene ontology (molecular function)	Uniprot link	Cross-reference (KEGG)	Cross-reference (STRING)
NM_001001134	SLCO3A1 OATP3A1 OATPD SLC21A11	Q8HYW2	Solute carrier organic anion transporter family member 3A1 (Organic anion-transporting polypeptide D) (OATP-D)	prostaglandin transport [GO:0015732]; sodium-independent organic anion transport [GO:0043252]	integral component of plasma membrane [GO:0005887]	sodium-independent organic anion transmembrane transporter activity [GO:0015347]	http://www.uniprot.org/uniprot/Q8HYW2	http://www.genome.jp/dbget-bin/www_bget?bta:407132;	http://string-db.org/newstring_cgi/show_network_section.pl?identifier=9913.ENSBTAP00000002169;
NM_001001138	LOC407171	Q28109	FC gamma 2 receptor				http://www.uniprot.org/uniprot/Q28109	http://www.genome.jp/dbget-bin/www_bget?bta:407171;
NM_001001150	MITF	Q6TGR1	Microphthalmia associated transcription factor isoform M-	regulation of transcription from RNA polymerase II promoter [GO:0006357]	nucleus [GO:0005634]	protein dimerization activity [GO:0046983]; transcription factor activity, sequence-specific DNA binding [GO:0003700]	http://www.uniprot.org/uniprot/Q6TGR1	http://www.genome.jp/dbget-bin/www_bget?bta:407219;
NM_001001158	LY75	Q6WY07	DEC-205/CD205 protein		integral component of membrane [GO:0016021]		http://www.uniprot.org/uniprot/Q6WY07	http://www.genome.jp/dbget-bin/www_bget?bta:407236;
NM_001002883	ST3GAL6 SIAT10	Q6H8M7	Type 2 lactosamine alpha-2,3-sialyltransferase (EC 2.4.99.-) (CMP-NeuAc:beta-galactoside alpha-2,3-sialyltransferase VI) (ST3Gal VI) (ST3GalVI) (Sialyltransferase 10)	cellular protein modification process [GO:0006464]; cellular response to interleukin-6 [GO:0071354]; glycolipid metabolic process [GO:0006664]; oligosaccharide metabolic process [GO:0009311]; protein N-linked glycosylation via asparagine [GO:0018279]	Golgi membrane [GO:0000139]; integral component of membrane [GO:0016021]	beta-galactoside alpha-2,3-sialyltransferase activity [GO:0052798]	http://www.uniprot.org/uniprot/Q6H8M7	http://www.genome.jp/dbget-bin/www_bget?bta:444860;	http://string-db.org/newstring_cgi/show_network_section.pl?identifier=9913.ENSBTAP00000005868;
NM_001003900	TUBB2B	Q6B856	Tubulin beta-2B chain	microtubule-based process [GO:0007017]; neuron migration [GO:0001764]; positive regulation of axon guidance [GO:1902669]	cytoplasm [GO:0005737]; microtubule [GO:0005874]; microtubule cytoskeleton [GO:0015630]; nucleus [GO:0005634]	GTPase activity [GO:0003924]; GTP binding [GO:0005525]; protein heterodimerization activity [GO:0046982]; structural constituent of cytoskeleton [GO:0005200]	http://www.uniprot.org/uniprot/Q6B856	http://www.genome.jp/dbget-bin/www_bget?bta:281555;	http://string-db.org/newstring_cgi/show_network_section.pl?identifier=9913.ENSBTAP00000005346;
NM_001008666	SLC14A1 UT-B	Q5QF96	Urea transporter 1 (Solute carrier family 14 member 1) (Urea transporter B) (UT-B) (Urea transporter, erythrocyte)	urea transmembrane transport [GO:0071918]	basolateral plasma membrane [GO:0016323]; integral component of plasma membrane [GO:0005887]; nucleolus [GO:0005730]	urea channel activity [GO:0015265]; water transmembrane transporter activity [GO:0005372]	http://www.uniprot.org/uniprot/Q5QF96	http://www.genome.jp/dbget-bin/www_bget?bta:493988;	http://string-db.org/newstring_cgi/show_network_section.pl?identifier=9913.ENSBTAP00000044109;
NM_001010991	TGM1	Q6TNF3	Tranglutaminase 1	peptide cross-linking [GO:0018149]		protein-glutamine gamma-glutamyltransferase activity [GO:0003810]	http://www.uniprot.org/uniprot/Q6TNF3	http://www.genome.jp/dbget-bin/www_bget?bta:407997;
NM_001010992	DIO2	Q5I3B2	Type II iodothyronine deiodinase (EC 1.21.99.4) (5DII) (DIOII) (Type 2 DI) (Type-II 5'-deiodinase)	hormone biosynthetic process [GO:0042446]; thyroid hormone metabolic process [GO:0042403]	integral component of membrane [GO:0016021]	thyroxine 5'-deiodinase activity [GO:0004800]	http://www.uniprot.org/uniprot/Q5I3B2	http://www.genome.jp/dbget-bin/www_bget?bta:494548;	http://string-db.org/newstring_cgi/show_network_section.pl?identifier=9913.ENSBTAP00000002107;
NM_001010995	TPM2	Q5KR48	Tropomyosin beta chain (Beta-tropomyosin) (Tropomyosin-2)	actin filament organization [GO:0007015]; muscle contraction [GO:0006936]; regulation of ATPase activity [GO:0043462]	actin filament [GO:0005884]; muscle thin filament tropomyosin [GO:0005862]	actin filament binding [GO:0051015]; structural constituent of muscle [GO:0008307]	http://www.uniprot.org/uniprot/Q5KR48	http://www.genome.jp/dbget-bin/www_bget?bta:497015;
NM_001011685	MTHFR	Q5I598	Methylenetetrahydrofolate reductase (EC 1.5.1.20)	methionine metabolic process [GO:0006555]; one-carbon metabolic process [GO:0006730]; tetrahydrofolate interconversion [GO:0035999]	cytosol [GO:0005829]	methylenetetrahydrofolate reductase (NAD(P)H) activity [GO:0004489]	http://www.uniprot.org/uniprot/Q5I598	http://www.genome.jp/dbget-bin/www_bget?bta:497032;	http://string-db.org/newstring_cgi/show_network_section.pl?identifier=9913.ENSBTAP00000027586;
NM_001012282	GPAM GPAT1	Q5GJ77	Glycerol-3-phosphate acyltransferase 1, mitochondrial (GPAT-1) (EC 2.3.1.15)	CDP-diacylglycerol biosynthetic process [GO:0016024]	integral component of membrane [GO:0016021]; mitochondrial outer membrane [GO:0005741]; plasma membrane [GO:0005886]	glycerol-3-phosphate O-acyltransferase activity [GO:0004366]; sn-1-glycerol-3-phosphate C16:0-DCA-CoA acyl transferase activity [GO:0102420]	http://www.uniprot.org/uniprot/Q5GJ77	http://www.genome.jp/dbget-bin/www_bget?bta:497202;	http://string-db.org/newstring_cgi/show_network_section.pl?identifier=9913.ENSBTAP00000015811;
NM_001012284	UBA7	Q5GF34	UBA7 protein (Ubiquitin E1-like enzyme) (Ubiquitin like modifier activating enzyme 7)	cellular response to DNA damage stimulus [GO:0006974]; ISG15-protein conjugation [GO:0032020]; ubiquitin-dependent protein catabolic process [GO:0006511]	cytoplasm [GO:0005737]	ISG15 activating enzyme activity [GO:0019782]; ubiquitin activating enzyme activity [GO:0004839]	http://www.uniprot.org/uniprot/Q5GF34	http://www.genome.jp/dbget-bin/www_bget?bta:497204;	http://string-db.org/newstring_cgi/show_network_section.pl?identifier=9913.ENSBTAP00000016365;
NM_001012519	AKR1B1	Q5E962	Aldo-keto reductase family 1, member B1 (Aldo-keto reductase family 1, member B1 (Aldose reductase)) (Aldose reductase)			oxidoreductase activity [GO:0016491]	http://www.uniprot.org/uniprot/Q5E962	http://www.genome.jp/dbget-bin/www_bget?bta:317748;
NM_001012668	HK1	Q5W5U3	Hexokinase-1 (EC 2.7.1.1)	cellular glucose homeostasis [GO:0001678]; glycolytic process [GO:0006096]	cell [GO:0005623]	ATP binding [GO:0005524]; glucose binding [GO:0005536]; hexokinase activity [GO:0004396]	http://www.uniprot.org/uniprot/Q5W5U3	http://www.genome.jp/dbget-bin/www_bget?bta:280817;
NM_001012674	BOLA-DMA	Q24K20	Major histocompatibility complex, class II, DM alpha-chain, expressed	antigen processing and presentation of peptide or polysaccharide antigen via MHC class II [GO:0002504]; immune response [GO:0006955]	integral component of membrane [GO:0016021]; MHC class II protein complex [GO:0042613]		http://www.uniprot.org/uniprot/Q24K20	http://www.genome.jp/dbget-bin/www_bget?bta:282490;
NM_001012677	BoLA-DRA BOLA-DRA HLA-DRA	Q30309	BoLA-DR-alpha (Major histocompatibility complex, class II, DR alpha)	cognition [GO:0050890]; immune response [GO:0006955]; peptide antigen assembly with MHC class II protein complex [GO:0002503]; polysaccharide assembly with MHC class II protein complex [GO:0002506]	cell surface [GO:0009986]; extracellular exosome [GO:0070062]; integral component of membrane [GO:0016021]; late endosome membrane [GO:0031902]; lysosomal membrane [GO:0005765]; MHC class II protein complex [GO:0042613]	MHC class II protein complex binding [GO:0023026]; peptide antigen binding [GO:0042605]	http://www.uniprot.org/uniprot/Q30309	http://www.genome.jp/dbget-bin/www_bget?bta:506214;	http://string-db.org/newstring_cgi/show_network_section.pl?identifier=9913.ENSBTAP00000014072;
NM_001012678	BoLA-DYA	Q70IB6	Putative MHC class II antigen	antigen processing and presentation of peptide or polysaccharide antigen via MHC class II [GO:0002504]; immune response [GO:0006955]	integral component of membrane [GO:0016021]; MHC class II protein complex [GO:0042613]		http://www.uniprot.org/uniprot/Q70IB6	http://www.genome.jp/dbget-bin/www_bget?bta:282497;
NM_001012679	BoLA-DIB BOLA-DYB BoLA-DYB DYB	Q70IB5	MHC class II antigen (Putative MHC class II antigen)	antigen processing and presentation of peptide or polysaccharide antigen via MHC class II [GO:0002504]; immune response [GO:0006955]	integral component of membrane [GO:0016021]; MHC class II protein complex [GO:0042613]		http://www.uniprot.org/uniprot/Q70IB5	http://www.genome.jp/dbget-bin/www_bget?bta:282498;
NM_001012680	BoLA-DRB3	P79465	MHC class II DR beta-chain	antigen processing and presentation of peptide or polysaccharide antigen via MHC class II [GO:0002504]; immune response [GO:0006955]	integral component of membrane [GO:0016021]; MHC class II protein complex [GO:0042613]		http://www.uniprot.org/uniprot/P79465	http://www.genome.jp/dbget-bin/www_bget?bta:282530;
NM_001012681	IQ217	O19334	MHC class II DQA2 (BoLA-DQA2)	antigen processing and presentation of peptide or polysaccharide antigen via MHC class II [GO:0002504]; immune response [GO:0006955]	integral component of membrane [GO:0016021]; MHC class II protein complex [GO:0042613]		http://www.uniprot.org/uniprot/O19334	http://www.genome.jp/dbget-bin/www_bget?bta:282535;
NM_001012764	CST6	Q5DPW9	Cystatin			cysteine-type endopeptidase inhibitor activity [GO:0004869]	http://www.uniprot.org/uniprot/Q5DPW9	http://www.genome.jp/dbget-bin/www_bget?bta:104976285;bta:503685;
NM_001013004	fdft1 FDFT1	Q6IE76	FDFT1 protein (Squalene synthase)	cholesterol biosynthetic process [GO:0006695]; ergosterol biosynthetic process [GO:0006696]; farnesyl diphosphate metabolic process [GO:0045338]	endoplasmic reticulum membrane [GO:0005789]; integral component of membrane [GO:0016021]	farnesyl-diphosphate farnesyltransferase activity [GO:0004310]; squalene synthase activity [GO:0051996]	http://www.uniprot.org/uniprot/Q6IE76	http://www.genome.jp/dbget-bin/www_bget?bta:281767;
NM_001013582	AK1	P00570	Adenylate kinase isoenzyme 1 (AK 1) (EC 2.7.4.3) (EC 2.7.4.6) (ATP-AMP transphosphorylase 1) (ATP:AMP phosphotransferase) (Adenylate monophosphate kinase) (Myokinase)	ATP metabolic process [GO:0046034]; cell cycle arrest [GO:0007050]; nucleoside diphosphate phosphorylation [GO:0006165]; nucleoside triphosphate biosynthetic process [GO:0009142]	cytosol [GO:0005829]; outer dense fiber [GO:0001520]; plasma membrane [GO:0005886]	adenylate kinase activity [GO:0004017]; ATP binding [GO:0005524]; nucleoside diphosphate kinase activity [GO:0004550]	http://www.uniprot.org/uniprot/P00570	http://www.genome.jp/dbget-bin/www_bget?bta:280715;	http://string-db.org/newstring_cgi/show_network_section.pl?identifier=9913.ENSBTAP00000050234;
NM_001013585	S1PR1 EDG1	Q5E9P3	Sphingosine 1-phosphate receptor 1 (S1P receptor 1) (S1P1) (Endothelial differentiation G-protein coupled receptor 1) (Sphingosine 1-phosphate receptor Edg-1) (S1P receptor Edg-1) (CD antigen CD363)	actin cytoskeleton reorganization [GO:0031532]; adenylate cyclase-inhibiting G-protein coupled receptor signaling pathway [GO:0007193]; angiogenesis [GO:0001525]; blood vessel maturation [GO:0001955]; brain development [GO:0007420]; cardiac muscle tissue growth involved in heart morphogenesis [GO:0003245]; cell migration [GO:0016477]; chemotaxis [GO:0006935]; heart trabecula morphogenesis [GO:006…	endosome [GO:0005768]; external side of plasma membrane [GO:0009897]; integral component of membrane [GO:0016021]; intrinsic component of plasma membrane [GO:0031226]; membrane raft [GO:0045121]; nucleoplasm [GO:0005654]	G-protein coupled receptor binding [GO:0001664]; sphingosine-1-phosphate receptor activity [GO:0038036]	http://www.uniprot.org/uniprot/Q5E9P3	http://www.genome.jp/dbget-bin/www_bget?bta:281135;	http://string-db.org/newstring_cgi/show_network_section.pl?identifier=9913.ENSBTAP00000007861;
NM_001013589	TPI1	Q5E956	Triosephosphate isomerase (TIM) (EC 5.3.1.1) (Triose-phosphate isomerase)	gluconeogenesis [GO:0006094]; glyceraldehyde-3-phosphate biosynthetic process [GO:0046166]; glycerol catabolic process [GO:0019563]; glycolytic process [GO:0006096]; multicellular organism development [GO:0007275]; pentose-phosphate shunt [GO:0006098]	cytosol [GO:0005829]; extracellular exosome [GO:0070062]; nucleus [GO:0005634]	triose-phosphate isomerase activity [GO:0004807]; ubiquitin protein ligase binding [GO:0031625]	http://www.uniprot.org/uniprot/Q5E956	http://www.genome.jp/dbget-bin/www_bget?bta:281543;	http://string-db.org/newstring_cgi/show_network_section.pl?identifier=9913.ENSBTAP00000026358;
NM_001013590	TPM1	Q5KR49	Tropomyosin alpha-1 chain (Alpha-tropomyosin) (Tropomyosin-1)	actin filament organization [GO:0007015]; cardiac muscle contraction [GO:0060048]	actin filament [GO:0005884]; cardiac myofibril [GO:0097512]; muscle thin filament tropomyosin [GO:0005862]; myofibril [GO:0030016]; sarcomere [GO:0030017]	actin filament binding [GO:0051015]; disordered domain specific binding [GO:0097718]; structural constituent of muscle [GO:0008307]	http://www.uniprot.org/uniprot/Q5KR49	http://www.genome.jp/dbget-bin/www_bget?bta:281544;	http://string-db.org/newstring_cgi/show_network_section.pl?identifier=9913.ENSBTAP00000042255;
NM_001013592	ACTG2	Q5E9B5	Actin, gamma-enteric smooth muscle (Gamma-2-actin) (Smooth muscle gamma-actin)	mesenchyme migration [GO:0090131]; positive regulation of gene expression [GO:0010628]	cell body [GO:0044297]; cytoplasm [GO:0005737]; filopodium [GO:0030175]; lamellipodium [GO:0030027]; myosin filament [GO:0032982]	ATP binding [GO:0005524]	http://www.uniprot.org/uniprot/Q5E9B5	http://www.genome.jp/dbget-bin/www_bget?bta:281595;
NM_001013593	BCAT2	Q5EA40	Branched-chain-amino-acid aminotransferase, mitochondrial (BCAT(m)) (EC 2.6.1.42)	cellular response to leukemia inhibitory factor [GO:1990830]; isoleucine catabolic process [GO:0006550]; leucine biosynthetic process [GO:0009098]; regulation of hormone levels [GO:0010817]; valine biosynthetic process [GO:0009099]	mitochondrion [GO:0005739]	branched-chain-amino-acid transaminase activity [GO:0004084]; L-isoleucine transaminase activity [GO:0052656]; L-leucine transaminase activity [GO:0052654]; L-valine transaminase activity [GO:0052655]	http://www.uniprot.org/uniprot/Q5EA40	http://www.genome.jp/dbget-bin/www_bget?bta:281643;	http://string-db.org/newstring_cgi/show_network_section.pl?identifier=9913.ENSBTAP00000031858;
NM_001013597	MOCS1	Q1JQD7	Molybdenum cofactor biosynthesis protein 1 [Includes: GTP 3',8-cyclase (EC 4.1.99.22) (Molybdenum cofactor biosynthesis protein A); Cyclic pyranopterin monophosphate synthase (EC 4.6.1.17) (Molybdenum cofactor biosynthesis protein C)]	molybdopterin cofactor biosynthetic process [GO:0032324]; Mo-molybdopterin cofactor biosynthetic process [GO:0006777]	molybdopterin synthase complex [GO:0019008]	4 iron, 4 sulfur cluster binding [GO:0051539]; cyclic pyranopterin monophosphate synthase activity [GO:0061799]; GTP 3',8'-cyclase activity [GO:0061798]; GTP binding [GO:0005525]; metal ion binding [GO:0046872]	http://www.uniprot.org/uniprot/Q1JQD7	http://www.genome.jp/dbget-bin/www_bget?bta:281917;	http://string-db.org/newstring_cgi/show_network_section.pl?identifier=9913.ENSBTAP00000013792;
NM_001014386	RNASE1 RNS1	P61823	Ribonuclease pancreatic (EC 3.1.27.5) (RNase 1) (RNase A)		extracellular region [GO:0005576]	endonuclease activity [GO:0004519]; nucleic acid binding [GO:0003676]; ribonuclease A activity [GO:0004522]; ribonuclease activity [GO:0004540]	http://www.uniprot.org/uniprot/P61823	http://www.genome.jp/dbget-bin/www_bget?bta:282340;	http://string-db.org/newstring_cgi/show_network_section.pl?identifier=9913.ENSBTAP00000011586;
NM_001014864	SLC52A3 RFT2	Q5E9R1	Solute carrier family 52, riboflavin transporter, member 3 (Riboflavin transporter 2) (RFT2)	cellular response to heat [GO:0034605]; riboflavin transport [GO:0032218]; sensory perception of sound [GO:0007605]	integral component of plasma membrane [GO:0005887]	riboflavin transporter activity [GO:0032217]	http://www.uniprot.org/uniprot/Q5E9R1	http://www.genome.jp/dbget-bin/www_bget?bta:507459;	http://string-db.org/newstring_cgi/show_network_section.pl?identifier=9913.ENSBTAP00000005194;
NM_001014892	CDIP1	Q58D45	Cell death-inducing p53-target protein 1 (LITAF-like protein)	intrinsic apoptotic signaling pathway in response to DNA damage by p53 class mediator [GO:0042771]; tumor necrosis factor-mediated signaling pathway [GO:0033209]	cytoplasmic side of late endosome membrane [GO:0098560]; cytoplasmic side of lysosomal membrane [GO:0098574]; nucleus [GO:0005634]	metal ion binding [GO:0046872]	http://www.uniprot.org/uniprot/Q58D45	http://www.genome.jp/dbget-bin/www_bget?bta:510242;	http://string-db.org/newstring_cgi/show_network_section.pl?identifier=9913.ENSBTAP00000037343;
NM_001014912	HMOX1	Q5E9F2	Heme oxygenase 1 (HO-1) (EC 1.14.14.18)	apoptotic process [GO:0006915]; cellular iron ion homeostasis [GO:0006879]; cellular response to arsenic-containing substance [GO:0071243]; cellular response to cadmium ion [GO:0071276]; cellular response to cisplatin [GO:0072719]; cellular response to heat [GO:0034605]; cellular response to hypoxia [GO:0071456]; erythrocyte homeostasis [GO:0034101]; heme catabolic process [GO:0042167]; heme oxid…	endoplasmic reticulum membrane [GO:0005789]; membrane [GO:0016020]; nucleus [GO:0005634]; perinuclear region of cytoplasm [GO:0048471]	heme binding [GO:0020037]; heme oxygenase (decyclizing) activity [GO:0004392]; metal ion binding [GO:0046872]; protein homodimerization activity [GO:0042803]; signal transducer activity [GO:0004871]	http://www.uniprot.org/uniprot/Q5E9F2	http://www.genome.jp/dbget-bin/www_bget?bta:513221;	http://string-db.org/newstring_cgi/show_network_section.pl?identifier=9913.ENSBTAP00000020701;
NM_001014920	TMEM79	Q5E9U3	Transmembrane protein 79 (Mattrin)	cornification [GO:0070268]; cuticle development [GO:0042335]; epithelial cell maturation [GO:0002070]; establishment of skin barrier [GO:0061436]; hair follicle morphogenesis [GO:0031069]; positive regulation of epidermis development [GO:0045684]; regulated exocytosis [GO:0045055]	integral component of membrane [GO:0016021]; lysosomal membrane [GO:0005765]; trans-Golgi network membrane [GO:0032588]	identical protein binding [GO:0042802]	http://www.uniprot.org/uniprot/Q5E9U3	http://www.genome.jp/dbget-bin/www_bget?bta:513599;	http://string-db.org/newstring_cgi/show_network_section.pl?identifier=9913.ENSBTAP00000012416;
NM_001014927	DHCR7	Q5E9J5	7-dehydrocholesterol reductase (7-DHC reductase) (EC 1.3.1.21) (Sterol Delta(7)-reductase)	brassinosteroid biosynthetic process [GO:0016132]; cholesterol biosynthetic process [GO:0006695]	integral component of endoplasmic reticulum membrane [GO:0030176]	7-dehydrocholesterol reductase activity [GO:0047598]; NADP binding [GO:0050661]; sterol delta7 reductase activity [GO:0009918]	http://www.uniprot.org/uniprot/Q5E9J5	http://www.genome.jp/dbget-bin/www_bget?bta:514745;	http://string-db.org/newstring_cgi/show_network_section.pl?identifier=9913.ENSBTAP00000021892;
NM_001014946	FBLN5	Q5EA62	Fibulin-5 (FIBL-5)	cell adhesion [GO:0007155]; elastic fiber assembly [GO:0048251]	extracellular matrix [GO:0031012]; proteinaceous extracellular matrix [GO:0005578]	calcium ion binding [GO:0005509]; integrin binding [GO:0005178]; protein homodimerization activity [GO:0042803]	http://www.uniprot.org/uniprot/Q5EA62	http://www.genome.jp/dbget-bin/www_bget?bta:535185;	http://string-db.org/newstring_cgi/show_network_section.pl?identifier=9913.ENSBTAP00000024122;
NM_001014947	MAPK13	Q5E9Q6	Mitogen-activated protein kinase (EC 2.7.11.24)	peptidyl-serine phosphorylation [GO:0018105]; positive regulation of interleukin-6 production [GO:0032755]; response to osmotic stress [GO:0006970]	intracellular [GO:0005622]	ATP binding [GO:0005524]; MAP kinase activity [GO:0004707]	http://www.uniprot.org/uniprot/Q5E9Q6	http://www.genome.jp/dbget-bin/www_bget?bta:535327;
NM_001014951	TMEM171	Q58DS4	Transmembrane protein 171		integral component of membrane [GO:0016021]		http://www.uniprot.org/uniprot/Q58DS4	http://www.genome.jp/dbget-bin/www_bget?bta:538802;	http://string-db.org/newstring_cgi/show_network_section.pl?identifier=9913.ENSBTAP00000036676;
NM_001014967	THSD1	Q5BIR3	Thrombospondin type-1 domain-containing protein 1		integral component of membrane [GO:0016021]		http://www.uniprot.org/uniprot/Q5BIR3	http://www.genome.jp/dbget-bin/www_bget?bta:541228;	http://string-db.org/newstring_cgi/show_network_section.pl?identifier=9913.ENSBTAP00000027155;
NM_001015517	OTUB2	Q5E9Y3	OTU domain, ubiquitin aldehyde binding 2	protein deubiquitination [GO:0016579]		hydrolase activity [GO:0016787]	http://www.uniprot.org/uniprot/Q5E9Y3	http://www.genome.jp/dbget-bin/www_bget?bta:504880;
NM_001015520	CERS4 LASS4	Q5E9R6	Ceramide synthase 4 (CerS4) (LAG1 longevity assurance homolog 4)	ceramide biosynthetic process [GO:0046513]	endoplasmic reticulum [GO:0005783]; endoplasmic reticulum membrane [GO:0005789]; integral component of membrane [GO:0016021]; nuclear membrane [GO:0031965]	DNA binding [GO:0003677]; sphingosine N-acyltransferase activity [GO:0050291]	http://www.uniprot.org/uniprot/Q5E9R6	http://www.genome.jp/dbget-bin/www_bget?bta:505233;	http://string-db.org/newstring_cgi/show_network_section.pl?identifier=9913.ENSBTAP00000004459;
NM_001015528	MVK	Q5E9T8	Mevalonate kinase (MK) (EC 2.7.1.36)	cholesterol biosynthetic process [GO:0006695]; isopentenyl diphosphate biosynthetic process, mevalonate pathway [GO:0019287]	cytosol [GO:0005829]; peroxisome [GO:0005777]	ATP binding [GO:0005524]; mevalonate kinase activity [GO:0004496]	http://www.uniprot.org/uniprot/Q5E9T8	http://www.genome.jp/dbget-bin/www_bget?bta:505792;	http://string-db.org/newstring_cgi/show_network_section.pl?identifier=9913.ENSBTAP00000006828;
NM_001015534	GALNT6	Q5EA41	Polypeptide N-acetylgalactosaminyltransferase 6 (EC 2.4.1.41) (Polypeptide GalNAc transferase 6) (GalNAc-T6) (pp-GaNTase 6) (Protein-UDP acetylgalactosaminyltransferase 6) (UDP-GalNAc:polypeptide N-acetylgalactosaminyltransferase 6)	protein glycosylation [GO:0006486]	Golgi membrane [GO:0000139]; integral component of membrane [GO:0016021]	carbohydrate binding [GO:0030246]; metal ion binding [GO:0046872]; polypeptide N-acetylgalactosaminyltransferase activity [GO:0004653]	http://www.uniprot.org/uniprot/Q5EA41	http://www.genome.jp/dbget-bin/www_bget?bta:506903;	http://string-db.org/newstring_cgi/show_network_section.pl?identifier=9913.ENSBTAP00000023861;
NM_001015542	MC5R	P56451	Melanocortin receptor 5 (MC5-R)		integral component of membrane [GO:0016021]; plasma membrane [GO:0005886]	melanocortin receptor activity [GO:0004977]	http://www.uniprot.org/uniprot/P56451	http://www.genome.jp/dbget-bin/www_bget?bta:507987;	http://string-db.org/newstring_cgi/show_network_section.pl?identifier=9913.ENSBTAP00000012049;
NM_001015545	LGP2 DHX58	Q5E9G8	DExH-box helicase 58 (Uncharacterized protein LGP2)	negative regulation of innate immune response [GO:0045824]; negative regulation of MDA-5 signaling pathway [GO:0039534]; negative regulation of RIG-I signaling pathway [GO:0039536]; negative regulation of type I interferon production [GO:0032480]; positive regulation of MDA-5 signaling pathway [GO:1900245]; positive regulation of RIG-I signaling pathway [GO:1900246]; positive regulation of type I…	cytoplasm [GO:0005737]	ATP binding [GO:0005524]; DNA binding [GO:0003677]; double-stranded RNA binding [GO:0003725]; hydrolase activity [GO:0016787]; single-stranded RNA binding [GO:0003727]; zinc ion binding [GO:0008270]	http://www.uniprot.org/uniprot/Q5E9G8	http://www.genome.jp/dbget-bin/www_bget?bta:508378;	http://string-db.org/newstring_cgi/show_network_section.pl?identifier=9913.ENSBTAP00000055976;
NM_001015561	RPS26	Q56JV1	40S ribosomal protein S26	translation [GO:0006412]	cytosolic small ribosomal subunit [GO:0022627]	mRNA binding [GO:0003729]; structural constituent of ribosome [GO:0003735]	http://www.uniprot.org/uniprot/Q56JV1	http://www.genome.jp/dbget-bin/www_bget?bta:509426;	http://string-db.org/newstring_cgi/show_network_section.pl?identifier=9913.ENSBTAP00000051979;
NM_001015578	EHD1	Q5E9R3	EH domain-containing protein 1	cellular response to nerve growth factor stimulus [GO:1990090]; cilium assembly [GO:0060271]; endocytic recycling [GO:0032456]; endocytosis [GO:0006897]; intracellular protein transport [GO:0006886]; neuron projection development [GO:0031175]; positive regulation of endocytic recycling [GO:2001137]; positive regulation of myoblast fusion [GO:1901741]; protein localization to cilium [GO:0061512]	ciliary pocket membrane [GO:0020018]; early endosome membrane [GO:0031901]; endosome membrane [GO:0010008]; plasma membrane [GO:0005886]; recycling endosome membrane [GO:0055038]	ATP binding [GO:0005524]; calcium ion binding [GO:0005509]; GTP binding [GO:0005525]	http://www.uniprot.org/uniprot/Q5E9R3	http://www.genome.jp/dbget-bin/www_bget?bta:511908;	http://string-db.org/newstring_cgi/show_network_section.pl?identifier=9913.ENSBTAP00000002174;
NM_001015598	KBTBD5	Q58DJ7	Kelch repeat and BTB (POZ) domain containing 5	negative regulation of protein ubiquitination [GO:0031397]; skeletal muscle fiber development [GO:0048741]		serine-type endopeptidase activity [GO:0004252]	http://www.uniprot.org/uniprot/Q58DJ7	http://www.genome.jp/dbget-bin/www_bget?bta:514526;
NM_001015600	KRT19	P08728	Keratin, type I cytoskeletal 19 (Cytokeratin-19) (CK-19) (Keratin-19) (K19)	cell differentiation involved in embryonic placenta development [GO:0060706]; Notch signaling pathway [GO:0007219]; response to estrogen [GO:0043627]; sarcomere organization [GO:0045214]	apicolateral plasma membrane [GO:0016327]; costamere [GO:0043034]; extracellular exosome [GO:0070062]; intermediate filament [GO:0005882]; sarcolemma [GO:0042383]; terminal web [GO:1990357]; Z disc [GO:0030018]	structural constituent of muscle [GO:0008307]	http://www.uniprot.org/uniprot/P08728	http://www.genome.jp/dbget-bin/www_bget?bta:514812;	http://string-db.org/newstring_cgi/show_network_section.pl?identifier=9913.ENSBTAP00000006450;
NM_001015605	ETNPPL AGXT2L1	Q5E9S4	Ethanolamine-phosphate phospho-lyase (EC 4.2.3.2) (Alanine--glyoxylate aminotransferase 2-like 1)		mitochondrion [GO:0005739]	alanine-glyoxylate transaminase activity [GO:0008453]; ethanolamine-phosphate phospho-lyase activity [GO:0050459]; identical protein binding [GO:0042802]; pyridoxal phosphate binding [GO:0030170]	http://www.uniprot.org/uniprot/Q5E9S4	http://www.genome.jp/dbget-bin/www_bget?bta:515186;	http://string-db.org/newstring_cgi/show_network_section.pl?identifier=9913.ENSBTAP00000013587;
NM_001015611	HPD	Q5EA20	4-hydroxyphenylpyruvate dioxygenase (EC 1.13.11.27) (4-hydroxyphenylpyruvic acid oxidase) (4HPPD) (HPD) (HPPDase)	L-phenylalanine catabolic process [GO:0006559]; tyrosine catabolic process [GO:0006572]	endoplasmic reticulum membrane [GO:0005789]; Golgi membrane [GO:0000139]	4-hydroxyphenylpyruvate dioxygenase activity [GO:0003868]; metal ion binding [GO:0046872]	http://www.uniprot.org/uniprot/Q5EA20	http://www.genome.jp/dbget-bin/www_bget?bta:516058;	http://string-db.org/newstring_cgi/show_network_section.pl?identifier=9913.ENSBTAP00000005469;
NM_001015613	CKB	Q5EA61	Creatine kinase B-type (EC 2.7.3.2) (B-CK) (Creatine kinase B chain)	brain development [GO:0007420]; cellular chloride ion homeostasis [GO:0030644]; substantia nigra development [GO:0021762]	cytosol [GO:0005829]; extracellular exosome [GO:0070062]; extracellular space [GO:0005615]; mitochondrion [GO:0005739]; myelin sheath [GO:0043209]	ATP binding [GO:0005524]; creatine kinase activity [GO:0004111]; ubiquitin protein ligase binding [GO:0031625]	http://www.uniprot.org/uniprot/Q5EA61	http://www.genome.jp/dbget-bin/www_bget?bta:516210;	http://string-db.org/newstring_cgi/show_network_section.pl?identifier=9913.ENSBTAP00000047181;
NM_001015618	GABRP	Q5EA06	Gamma-aminobutyric acid receptor subunit pi (GABA(A) receptor subunit pi)		cell junction [GO:0030054]; chloride channel complex [GO:0034707]; GABA-A receptor complex [GO:1902711]; postsynaptic membrane [GO:0045211]	chloride channel activity [GO:0005254]; extracellular ligand-gated ion channel activity [GO:0005230]; GABA-A receptor activity [GO:0004890]	http://www.uniprot.org/uniprot/Q5EA06	http://www.genome.jp/dbget-bin/www_bget?bta:517459;	http://string-db.org/newstring_cgi/show_network_section.pl?identifier=9913.ENSBTAP00000003604;
NM_001015634	ACKR1 DARC FY	Q9GLX0	Atypical chemokine receptor 1 (Duffy antigen/chemokine receptor) (CD antigen CD234)	chemokine-mediated signaling pathway [GO:0070098]; inflammatory response [GO:0006954]; regulation of chemokine production [GO:0032642]	early endosome [GO:0005769]; integral component of membrane [GO:0016021]; recycling endosome [GO:0055037]	C-C chemokine binding [GO:0019957]; G-protein coupled receptor activity [GO:0004930]; transmembrane signaling receptor activity [GO:0004888]	http://www.uniprot.org/uniprot/Q9GLX0	http://www.genome.jp/dbget-bin/www_bget?bta:528076;	http://string-db.org/newstring_cgi/show_network_section.pl?identifier=9913.ENSBTAP00000004179;
NM_001015637	DNAJA1	Q5E954	DnaJ homolog subfamily A member 1	androgen receptor signaling pathway [GO:0030521]; flagellated sperm motility [GO:0030317]; negative regulation of apoptotic process [GO:0043066]; negative regulation of establishment of protein localization to mitochondrion [GO:1903748]; negative regulation of JUN kinase activity [GO:0043508]; negative regulation of nitrosative stress-induced intrinsic apoptotic signaling pathway [GO:1905259]; ne…	cytosol [GO:0005829]; endoplasmic reticulum [GO:0005783]; extracellular exosome [GO:0070062]; membrane [GO:0016020]; microtubule cytoskeleton [GO:0015630]; mitochondrion [GO:0005739]; nucleus [GO:0005634]; perinuclear region of cytoplasm [GO:0048471]; ubiquitin ligase complex [GO:0000151]	ATPase activator activity [GO:0001671]; ATP binding [GO:0005524]; C3HC4-type RING finger domain binding [GO:0055131]; chaperone binding [GO:0051087]; G-protein coupled receptor binding [GO:0001664]; Hsp70 protein binding [GO:0030544]; low-density lipoprotein particle receptor binding [GO:0050750]; metal ion binding [GO:0046872]; Tat protein binding [GO:0030957]; ubiquitin protein ligase binding […	http://www.uniprot.org/uniprot/Q5E954	http://www.genome.jp/dbget-bin/www_bget?bta:528862;	http://string-db.org/newstring_cgi/show_network_section.pl?identifier=9913.ENSBTAP00000021637;
NM_001015643	TBC1D7	Q5E9C4	TBC1 domain family member 7	activation of GTPase activity [GO:0090630]; negative regulation of cilium assembly [GO:1902018]; negative regulation of TOR signaling [GO:0032007]; positive regulation of protein ubiquitination [GO:0031398]; response to growth factor [GO:0070848]	ciliary basal body [GO:0036064]; cytoplasmic vesicle [GO:0031410]	GTPase activator activity [GO:0005096]; Rab GTPase binding [GO:0017137]	http://www.uniprot.org/uniprot/Q5E9C4	http://www.genome.jp/dbget-bin/www_bget?bta:532704;	http://string-db.org/newstring_cgi/show_network_section.pl?identifier=9913.ENSBTAP00000022819;
NM_001015649	DNAJC18	Q5EA26	DnaJ homolog subfamily C member 18		integral component of membrane [GO:0016021]		http://www.uniprot.org/uniprot/Q5EA26	http://www.genome.jp/dbget-bin/www_bget?bta:533660;	http://string-db.org/newstring_cgi/show_network_section.pl?identifier=9913.ENSBTAP00000002952;
NM_001015672	RETREG1 FAM134B	Q5E9K8	Reticulophagy regulator 1 (Reticulophagy receptor 1)	negative regulation of neuron apoptotic process [GO:0043524]; reticulophagy [GO:0061709]; sensory perception of pain [GO:0019233]	cis-Golgi network [GO:0005801]; Golgi apparatus [GO:0005794]; integral component of endoplasmic reticulum membrane [GO:0030176]; nuclear body [GO:0016604]		http://www.uniprot.org/uniprot/Q5E9K8	http://www.genome.jp/dbget-bin/www_bget?bta:540068;	http://string-db.org/newstring_cgi/show_network_section.pl?identifier=9913.ENSBTAP00000021862;
NM_001015673	MPZL2 EVA1	Q5EAB0	Myelin protein zero-like protein 2 (Epithelial V-like antigen 1)	single organismal cell-cell adhesion [GO:0016337]	integral component of membrane [GO:0016021]		http://www.uniprot.org/uniprot/Q5EAB0	http://www.genome.jp/dbget-bin/www_bget?bta:540423;	http://string-db.org/newstring_cgi/show_network_section.pl?identifier=9913.ENSBTAP00000001633;
NM_001017936	RAB25	Q58DW6	Ras-related protein Rab-25	epithelial cell morphogenesis [GO:0003382]; positive regulation of cell proliferation [GO:0008284]; positive regulation of epithelial cell migration [GO:0010634]; protein transport [GO:0015031]; pseudopodium organization [GO:0031268]; regulation of vesicle-mediated transport [GO:0060627]	cytoplasmic vesicle [GO:0031410]; extracellular exosome [GO:0070062]; pseudopodium [GO:0031143]; pseudopodium membrane [GO:0031260]	GTPase activity [GO:0003924]; GTP binding [GO:0005525]; myosin V binding [GO:0031489]	http://www.uniprot.org/uniprot/Q58DW6	http://www.genome.jp/dbget-bin/www_bget?bta:506482;	http://string-db.org/newstring_cgi/show_network_section.pl?identifier=9913.ENSBTAP00000025170;
NM_001017940	bubp43	Q5K096	Putative ubiquitin-specific protease	protein deubiquitination [GO:0016579]; ubiquitin-dependent protein catabolic process [GO:0006511]		thiol-dependent ubiquitinyl hydrolase activity [GO:0036459]	http://www.uniprot.org/uniprot/Q5K096	http://www.genome.jp/dbget-bin/www_bget?bta:515202;
NM_001017941	HYAL1	Q5E985	Hyaluronidase-1 (Hyal-1) (EC 3.2.1.35) (Hyaluronoglucosaminidase-1)	carbohydrate metabolic process [GO:0005975]; cartilage development [GO:0051216]; cellular response to interleukin-1 [GO:0071347]; cellular response to pH [GO:0071467]; cellular response to platelet-derived growth factor stimulus [GO:0036120]; cellular response to UV-B [GO:0071493]; hyaluronan biosynthetic process [GO:0030213]; hyaluronan catabolic process [GO:0030214]; hyaluronan metabolic proces…	cytoplasm [GO:0005737]; cytoplasmic vesicle [GO:0031410]; extracellular space [GO:0005615]; hyaluranon cable [GO:0036117]; lysosome [GO:0005764]	hyaluronan synthase activity [GO:0050501]; hyalurononglucosaminidase activity [GO:0004415]; transcription factor binding [GO:0008134]	http://www.uniprot.org/uniprot/Q5E985	http://www.genome.jp/dbget-bin/www_bget?bta:515397;	http://string-db.org/newstring_cgi/show_network_section.pl?identifier=9913.ENSBTAP00000000611;
NM_001017950	FSTL1	Q58D84	Follistatin-related protein 1 (Follistatin-like protein 1)	response to starvation [GO:0042594]	extracellular exosome [GO:0070062]	calcium ion binding [GO:0005509]; heparin binding [GO:0008201]	http://www.uniprot.org/uniprot/Q58D84	http://www.genome.jp/dbget-bin/www_bget?bta:101909195;bta:534482;	http://string-db.org/newstring_cgi/show_network_section.pl?identifier=9913.ENSBTAP00000029886;
NM_001017953	PDGFB	B1H0W5	PDGFB protein (Platelet derived growth factor subunit B)	activation of protein kinase B activity [GO:0032148]; blood coagulation [GO:0007596]; cellular response to growth factor stimulus [GO:0071363]; cellular response to hypoxia [GO:0071456]; interleukin-18-mediated signaling pathway [GO:0035655]; monocyte chemotaxis [GO:0002548]; negative regulation of phosphatidylinositol biosynthetic process [GO:0010512]; negative regulation of platelet activation …	cell surface [GO:0009986]; extracellular matrix [GO:0031012]; extracellular space [GO:0005615]; intracellular [GO:0005622]; membrane [GO:0016020]	chemoattractant activity [GO:0042056]; collagen binding [GO:0005518]; growth factor activity [GO:0008083]; platelet-derived growth factor binding [GO:0048407]; platelet-derived growth factor receptor binding [GO:0005161]; protein heterodimerization activity [GO:0046982]; protein homodimerization activity [GO:0042803]; superoxide-generating NADPH oxidase activator activity [GO:0016176]	http://www.uniprot.org/uniprot/B1H0W5	http://www.genome.jp/dbget-bin/www_bget?bta:540106;	http://string-db.org/newstring_cgi/show_network_section.pl?identifier=9913.ENSBTAP00000056346;
NM_001024481	ARHGEF25	F1MWU7	Rho guanine nucleotide exchange factor 25	regulation of Rho protein signal transduction [GO:0035023]		Rho guanyl-nucleotide exchange factor activity [GO:0005089]	http://www.uniprot.org/uniprot/F1MWU7	http://www.genome.jp/dbget-bin/www_bget?bta:506075;	http://string-db.org/newstring_cgi/show_network_section.pl?identifier=9913.ENSBTAP00000023960;
NM_001024487	PI16	Q58D34	Peptidase inhibitor 16 (PI-16)		extracellular exosome [GO:0070062]	peptidase inhibitor activity [GO:0030414]	http://www.uniprot.org/uniprot/Q58D34	http://www.genome.jp/dbget-bin/www_bget?bta:507058;	http://string-db.org/newstring_cgi/show_network_section.pl?identifier=9913.ENSBTAP00000002703;
NM_001024493	TRPV2	Q5EA32	Transient receptor potential cation channel subfamily V member 2 (Transient receptor potential cation channel, subfamily V, member 2)	positive regulation of axon extension [GO:0045773]; positive regulation of calcium ion import [GO:0090280]; response to heat [GO:0009408]	axonal growth cone [GO:0044295]; cell body [GO:0044297]; cell surface [GO:0009986]; growth cone membrane [GO:0032584]; integral component of plasma membrane [GO:0005887]; intracellular [GO:0005622]	calcium channel activity [GO:0005262]	http://www.uniprot.org/uniprot/Q5EA32	http://www.genome.jp/dbget-bin/www_bget?bta:507664;	http://string-db.org/newstring_cgi/show_network_section.pl?identifier=9913.ENSBTAP00000003922;
NM_001024523	GNG11	Q5E9F0	Guanine nucleotide-binding protein G(I)/G(S)/G(O) subunit gamma-11	G-protein coupled receptor signaling pathway [GO:0007186]	heterotrimeric G-protein complex [GO:0005834]	signal transducer activity [GO:0004871]	http://www.uniprot.org/uniprot/Q5E9F0	http://www.genome.jp/dbget-bin/www_bget?bta:511812;	http://string-db.org/newstring_cgi/show_network_section.pl?identifier=9913.ENSBTAP00000050367;
NM_001024530	SIDT2	Q58D24	SID1 transmembrane family, member 2	dsRNA transport [GO:0033227]	integral component of membrane [GO:0016021]	RNA transmembrane transporter activity [GO:0051033]	http://www.uniprot.org/uniprot/Q58D24	http://www.genome.jp/dbget-bin/www_bget?bta:513462;
NM_001024548	ACSBG1	Q2KHW5	Long-chain-fatty-acid--CoA ligase ACSBG1 (EC 6.2.1.3) (Acyl-CoA synthetase bubblegum family member 1)	response to glucocorticoid [GO:0051384]; very long-chain fatty acid metabolic process [GO:0000038]	cytoplasmic vesicle [GO:0031410]; endoplasmic reticulum [GO:0005783]	ATP binding [GO:0005524]; decanoate--CoA ligase activity [GO:0102391]; long-chain fatty acid-CoA ligase activity [GO:0004467]; very long-chain fatty acid-CoA ligase activity [GO:0031957]	http://www.uniprot.org/uniprot/Q2KHW5	http://www.genome.jp/dbget-bin/www_bget?bta:515577;	http://string-db.org/newstring_cgi/show_network_section.pl?identifier=9913.ENSBTAP00000043854;
NM_001024548	ACSBG1	A0A140T865	Long-chain-fatty-acid--CoA ligase ACSBG1	metabolic process [GO:0008152]		catalytic activity [GO:0003824]	http://www.uniprot.org/uniprot/A0A140T865	http://www.genome.jp/dbget-bin/www_bget?bta:515577;
NM_001024565	HEYL	G3X6Q3	Hairy/enhancer-of-split-related with YRPW motif-like protein	atrioventricular valve morphogenesis [GO:0003181]; cardiac ventricle morphogenesis [GO:0003208]; cellular response to BMP stimulus [GO:0071773]; epithelial to mesenchymal transition involved in endocardial cushion formation [GO:0003198]; glomerulus development [GO:0032835]; mesenchymal cell development [GO:0014031]; negative regulation of androgen receptor activity [GO:2000824]; Notch signaling p…	cytoplasm [GO:0005737]; nucleus [GO:0005634]	AF-1 domain binding [GO:0050683]; microsatellite binding [GO:0035939]; protein heterodimerization activity [GO:0046982]; protein homodimerization activity [GO:0042803]; RNA polymerase II core promoter sequence-specific DNA binding [GO:0000979]; RNA polymerase II transcription corepressor activity [GO:0001106]; transcriptional activator activity, RNA polymerase II core promoter proximal region seq…	http://www.uniprot.org/uniprot/G3X6Q3	http://www.genome.jp/dbget-bin/www_bget?bta:538609;
NM_001024569	ELF5	Q58DT0	ETS-related transcription factor Elf-5 (E74-like factor 5)	cell differentiation [GO:0030154]; ectodermal cell fate commitment [GO:0001712]; mammary gland epithelial cell differentiation [GO:0060644]; negative regulation of cell differentiation [GO:0045596]; regulation of transcription from RNA polymerase II promoter [GO:0006357]; somatic stem cell population maintenance [GO:0035019]	cytoplasm [GO:0005737]; nucleus [GO:0005634]	RNA polymerase II regulatory region sequence-specific DNA binding [GO:0000977]; RNA polymerase II transcription factor activity, sequence-specific DNA binding [GO:0000981]; transcriptional activator activity, RNA polymerase II transcription regulatory region sequence-specific binding [GO:0001228]	http://www.uniprot.org/uniprot/Q58DT0	http://www.genome.jp/dbget-bin/www_bget?bta:539420;	http://string-db.org/newstring_cgi/show_network_section.pl?identifier=9913.ENSBTAP00000016534;
NM_001024929	BHLHE40 BHLHB2	Q5EA15	Class E basic helix-loop-helix protein 40 (bHLHe40) (Class B basic helix-loop-helix protein 2) (bHLHb2)	circadian regulation of gene expression [GO:0032922]; entrainment of circadian clock by photoperiod [GO:0043153]; negative regulation of sequence-specific DNA binding transcription factor activity [GO:0043433]; negative regulation of transcription, DNA-templated [GO:0045892]; transcription, DNA-templated [GO:0006351]	cytoplasm [GO:0005737]; nuclear body [GO:0016604]	E-box binding [GO:0070888]; MRF binding [GO:0043426]; protein domain specific binding [GO:0019904]; protein heterodimerization activity [GO:0046982]; protein homodimerization activity [GO:0042803]; RNA polymerase II activating transcription factor binding [GO:0001102]; transcriptional repressor activity, RNA polymerase II core promoter proximal region sequence-specific binding [GO:0001078]; trans…	http://www.uniprot.org/uniprot/Q5EA15	http://www.genome.jp/dbget-bin/www_bget?bta:506945;	http://string-db.org/newstring_cgi/show_network_section.pl?identifier=9913.ENSBTAP00000013008;
NM_001025319	CYP51A1	Q4PJW3	Lanosterol 14-alpha demethylase (LDM) (EC 1.14.13.70) (CYPLI) (Cytochrome P450 51A1) (Cytochrome P450-14DM) (Cytochrome P45014DM) (Cytochrome P450LI) (Sterol 14-alpha demethylase)	cholesterol biosynthetic process via 24,25-dihydrolanosterol [GO:0033488]; steroid biosynthetic process [GO:0006694]	endoplasmic reticulum [GO:0005783]; endoplasmic reticulum membrane [GO:0005789]; integral component of membrane [GO:0016021]; organelle membrane [GO:0031090]; plasma membrane [GO:0005886]	heme binding [GO:0020037]; iron ion binding [GO:0005506]; sterol 14-demethylase activity [GO:0008398]	http://www.uniprot.org/uniprot/Q4PJW3	http://www.genome.jp/dbget-bin/www_bget?bta:505060;	http://string-db.org/newstring_cgi/show_network_section.pl?identifier=9913.ENSBTAP00000002582;
NM_001025346	DAPL1 EEDA	A2VEA7	Death-associated protein-like 1 (Early epithelial differentiation-associated protein)	apoptotic signaling pathway [GO:0097190]; cell differentiation [GO:0030154]; cellular response to amino acid starvation [GO:0034198]; negative regulation of autophagy [GO:0010507]		death domain binding [GO:0070513]	http://www.uniprot.org/uniprot/A2VEA7	http://www.genome.jp/dbget-bin/www_bget?bta:574085;	http://string-db.org/newstring_cgi/show_network_section.pl?identifier=9913.ENSBTAP00000043391;
NM_001030303	CD55	Q45VK8	CD55 molecule (Cromer blood group) (DAF-2)				http://www.uniprot.org/uniprot/Q45VK8	http://www.genome.jp/dbget-bin/www_bget?bta:518609;
NM_001031759	HEPACAM	A4FUY1	Hepatocyte cell adhesion molecule (Protein hepaCAM)	cell adhesion [GO:0007155]; cell cycle arrest [GO:0007050]; cellular protein localization [GO:0034613]; regulation of growth [GO:0040008]	axon [GO:0030424]; cell-cell junction [GO:0005911]; cytoplasm [GO:0005737]; integral component of membrane [GO:0016021]		http://www.uniprot.org/uniprot/A4FUY1	http://www.genome.jp/dbget-bin/www_bget?bta:521015;	http://string-db.org/newstring_cgi/show_network_section.pl?identifier=9913.ENSBTAP00000030280;
NM_001031763	SLC25A35	Q58DS3	Solute carrier family 25 member 35	mitochondrial transport [GO:0006839]	integral component of membrane [GO:0016021]; mitochondrial inner membrane [GO:0005743]	transmembrane transporter activity [GO:0022857]	http://www.uniprot.org/uniprot/Q58DS3	http://www.genome.jp/dbget-bin/www_bget?bta:527669;
NM_001033610	KRT8	P05786	Keratin, type II cytoskeletal 8 (Cytokeratin-8) (CK-8) (Cytokeratin-A) (Keratin-8) (K8) (Type-II keratin Kb8)		cytoplasm [GO:0005737]; keratin filament [GO:0045095]; nuclear matrix [GO:0016363]; nucleoplasm [GO:0005654]	structural molecule activity [GO:0005198]	http://www.uniprot.org/uniprot/P05786	http://www.genome.jp/dbget-bin/www_bget?bta:281269;	http://string-db.org/newstring_cgi/show_network_section.pl?identifier=9913.ENSBTAP00000001108;
NM_001034034	GAPDH GAPD	P10096	Glyceraldehyde-3-phosphate dehydrogenase (GAPDH) (EC 1.2.1.12) (Peptidyl-cysteine S-nitrosylase GAPDH) (EC 2.6.99.-)	glucose metabolic process [GO:0006006]; glycolytic process [GO:0006096]; microtubule cytoskeleton organization [GO:0000226]; neuron apoptotic process [GO:0051402]; peptidyl-cysteine S-trans-nitrosylation [GO:0035606]; protein stabilization [GO:0050821]; regulation of translation [GO:0006417]	cytoplasm [GO:0005737]; cytosol [GO:0005829]; GAIT complex [GO:0097452]; microtubule cytoskeleton [GO:0015630]; nucleus [GO:0005634]	disordered domain specific binding [GO:0097718]; glyceraldehyde-3-phosphate dehydrogenase (NAD+) (phosphorylating) activity [GO:0004365]; microtubule binding [GO:0008017]; NAD binding [GO:0051287]; NADP binding [GO:0050661]; peptidyl-cysteine S-nitrosylase activity [GO:0035605]	http://www.uniprot.org/uniprot/P10096	http://www.genome.jp/dbget-bin/www_bget?bta:281181;	http://string-db.org/newstring_cgi/show_network_section.pl?identifier=9913.ENSBTAP00000037577;
NM_001034040	PSMB10	Q3T0T1	Proteasome subunit beta type-10 (EC 3.4.25.1) (Proteasome subunit beta-2i)	cell morphogenesis [GO:0000902]; proteolysis involved in cellular protein catabolic process [GO:0051603]; T cell proliferation [GO:0042098]	cytoplasm [GO:0005737]; nucleus [GO:0005634]; proteasome core complex [GO:0005839]; proteasome core complex, beta-subunit complex [GO:0019774]; spermatoproteasome complex [GO:1990111]	threonine-type endopeptidase activity [GO:0004298]	http://www.uniprot.org/uniprot/Q3T0T1	http://www.genome.jp/dbget-bin/www_bget?bta:282328;	http://string-db.org/newstring_cgi/show_network_section.pl?identifier=9913.ENSBTAP00000024015;
NM_001034054	PGAM1	Q3SZ62	Phosphoglycerate mutase 1 (EC 5.4.2.11) (EC 5.4.2.4) (BPG-dependent PGAM 1) (Phosphoglycerate mutase isozyme B) (PGAM-B)	gluconeogenesis [GO:0006094]; glycolytic process [GO:0006096]; regulation of pentose-phosphate shunt [GO:0043456]	cytosol [GO:0005829]; extracellular exosome [GO:0070062]; myelin sheath [GO:0043209]; sperm principal piece [GO:0097228]	2,3-bisphosphoglycerate-dependent phosphoglycerate mutase activity [GO:0046538]; bisphosphoglycerate mutase activity [GO:0004082]; hydrolase activity [GO:0016787]	http://www.uniprot.org/uniprot/Q3SZ62	http://www.genome.jp/dbget-bin/www_bget?bta:404148;	http://string-db.org/newstring_cgi/show_network_section.pl?identifier=9913.ENSBTAP00000032864;
NM_001034055	ADIPOR1	Q3T0U4	Adiponectin receptor 1	adiponectin-activated signaling pathway [GO:0033211]; fatty acid oxidation [GO:0019395]; glucose homeostasis [GO:0042593]; negative regulation of epithelial cell migration [GO:0010633]; negative regulation of epithelial to mesenchymal transition [GO:0010719]; negative regulation of JAK-STAT cascade [GO:0046426]; negative regulation of NIK/NF-kappaB signaling [GO:1901223]; regulation of glucose me…	cell [GO:0005623]; integral component of membrane [GO:0016021]; intrinsic component of plasma membrane [GO:0031226]; plasma membrane [GO:0005886]	adipokinetic hormone receptor activity [GO:0097003]; adiponectin binding [GO:0055100]; hormone binding [GO:0042562]; identical protein binding [GO:0042802]; protein heterodimerization activity [GO:0046982]; protein kinase binding [GO:0019901]; receptor activity [GO:0004872]	http://www.uniprot.org/uniprot/Q3T0U4	http://www.genome.jp/dbget-bin/www_bget?bta:407235;	http://string-db.org/newstring_cgi/show_network_section.pl?identifier=9913.ENSBTAP00000040060;
NM_001034204	TUBA1C	Q3ZCJ7	Tubulin alpha-1C chain [Cleaved into: Detyrosinated tubulin alpha-1C chain]	microtubule-based process [GO:0007017]	cytoplasm [GO:0005737]; microtubule [GO:0005874]	GTPase activity [GO:0003924]; GTP binding [GO:0005525]; structural constituent of cytoskeleton [GO:0005200]	http://www.uniprot.org/uniprot/Q3ZCJ7	http://www.genome.jp/dbget-bin/www_bget?bta:504244;	http://string-db.org/newstring_cgi/show_network_section.pl?identifier=9913.ENSBTAP00000038184;
NM_001034206	SOAT1	Q3T0N9	O-acyltransferase	cholesterol efflux [GO:0033344]; cholesterol esterification [GO:0034435]; cholesterol homeostasis [GO:0042632]; cholesterol metabolic process [GO:0008203]; cholesterol storage [GO:0010878]; macrophage derived foam cell differentiation [GO:0010742]; positive regulation of amyloid precursor protein biosynthetic process [GO:0042986]; very-low-density lipoprotein particle assembly [GO:0034379]	endoplasmic reticulum membrane [GO:0005789]; integral component of membrane [GO:0016021]	cholesterol binding [GO:0015485]; cholesterol O-acyltransferase activity [GO:0034736]; fatty-acyl-CoA binding [GO:0000062]	http://www.uniprot.org/uniprot/Q3T0N9	http://www.genome.jp/dbget-bin/www_bget?bta:504287;	http://string-db.org/newstring_cgi/show_network_section.pl?identifier=9913.ENSBTAP00000033865;
NM_001034210	PAPSS1	Q3T0J0	3'-phosphoadenosine 5'-phosphosulfate synthase 1	3'-phosphoadenosine 5'-phosphosulfate biosynthetic process [GO:0050428]; sulfate assimilation [GO:0000103]		adenylylsulfate kinase activity [GO:0004020]; ATP binding [GO:0005524]; protein homodimerization activity [GO:0042803]; sulfate adenylyltransferase (ATP) activity [GO:0004781]	http://www.uniprot.org/uniprot/Q3T0J0	http://www.genome.jp/dbget-bin/www_bget?bta:504439;	http://string-db.org/newstring_cgi/show_network_section.pl?identifier=9913.ENSBTAP00000017229;
NM_001034246	STAP2	Q3ZCE1	Signal transducing adaptor family member 2		plasma membrane [GO:0005886]		http://www.uniprot.org/uniprot/Q3ZCE1	http://www.genome.jp/dbget-bin/www_bget?bta:505456;	http://string-db.org/newstring_cgi/show_network_section.pl?identifier=9913.ENSBTAP00000007881;
NM_001034255	CFD	Q3T0A3	Complement factor D (EC 3.4.21.46) (Adipsin) (C3 convertase activator) (Properdin factor D)	complement activation, alternative pathway [GO:0006957]	extracellular region [GO:0005576]	serine-type endopeptidase activity [GO:0004252]	http://www.uniprot.org/uniprot/Q3T0A3	http://www.genome.jp/dbget-bin/www_bget?bta:505647;	http://string-db.org/newstring_cgi/show_network_section.pl?identifier=9913.ENSBTAP00000055802;
NM_001034299	PGK1	Q3T0P6	Phosphoglycerate kinase 1 (EC 2.7.2.3)	cellular response to hypoxia [GO:0071456]; epithelial cell differentiation [GO:0030855]; glycolytic process [GO:0006096]; negative regulation of angiogenesis [GO:0016525]; plasminogen activation [GO:0031639]	cytoplasm [GO:0005737]; extracellular exosome [GO:0070062]; membrane raft [GO:0045121]	ATP binding [GO:0005524]; phosphoglycerate kinase activity [GO:0004618]; protein-disulfide reductase activity [GO:0047134]	http://www.uniprot.org/uniprot/Q3T0P6	http://www.genome.jp/dbget-bin/www_bget?bta:507476;	http://string-db.org/newstring_cgi/show_network_section.pl?identifier=9913.ENSBTAP00000001187;
NM_001034302	SPARCL1	Q3SYW7	SPARC like 1 (SPARC-like 1 (Hevin))	anatomical structure development [GO:0048856]; signal transduction [GO:0007165]	extracellular exosome [GO:0070062]; extracellular space [GO:0005615]; proteinaceous extracellular matrix [GO:0005578]	calcium ion binding [GO:0005509]; collagen binding [GO:0005518]; extracellular matrix binding [GO:0050840]	http://www.uniprot.org/uniprot/Q3SYW7	http://www.genome.jp/dbget-bin/www_bget?bta:507537;	http://string-db.org/newstring_cgi/show_network_section.pl?identifier=9913.ENSBTAP00000005348;
NM_001034339	IL11RA	Q3SZ24	Interleukin 11 receptor subunit alpha (Interleukin 11 receptor, alpha)	head development [GO:0060322]	integral component of membrane [GO:0016021]	cytokine receptor activity [GO:0004896]	http://www.uniprot.org/uniprot/Q3SZ24	http://www.genome.jp/dbget-bin/www_bget?bta:508932;	http://string-db.org/newstring_cgi/show_network_section.pl?identifier=9913.ENSBTAP00000036325;
NM_001034341	FHL1	Q3T173	Four and a half LIM domains 1			metal ion binding [GO:0046872]	http://www.uniprot.org/uniprot/Q3T173	http://www.genome.jp/dbget-bin/www_bget?bta:509056;
NM_001034351	TNNC1 TNNC	P63315	Troponin C, slow skeletal and cardiac muscles (TN-C)	cardiac muscle contraction [GO:0060048]; regulation of ATPase activity [GO:0043462]; regulation of muscle contraction [GO:0006937]; regulation of muscle filament sliding speed [GO:0032972]; skeletal muscle contraction [GO:0003009]; transition between fast and slow fiber [GO:0014883]; ventricular cardiac muscle tissue morphogenesis [GO:0055010]	cardiac myofibril [GO:0097512]; cardiac Troponin complex [GO:1990584]	actin filament binding [GO:0051015]; calcium-dependent protein binding [GO:0048306]; calcium ion binding [GO:0005509]; protein homodimerization activity [GO:0042803]; troponin I binding [GO:0031013]; troponin T binding [GO:0031014]	http://www.uniprot.org/uniprot/P63315	http://www.genome.jp/dbget-bin/www_bget?bta:509486;	http://string-db.org/newstring_cgi/show_network_section.pl?identifier=9913.ENSBTAP00000055780;
NM_001034364	TMEM54	Q3ZCD2	Transmembrane protein 54		integral component of membrane [GO:0016021]		http://www.uniprot.org/uniprot/Q3ZCD2	http://www.genome.jp/dbget-bin/www_bget?bta:509773;
NM_001034367	S100A2	P10462	Protein S100-A2 (Protein S-100L) (S100 calcium-binding protein A2)	endothelial cell migration [GO:0043542]		calcium ion binding [GO:0005509]; identical protein binding [GO:0042802]; transition metal ion binding [GO:0046914]	http://www.uniprot.org/uniprot/P10462	http://www.genome.jp/dbget-bin/www_bget?bta:509860;
NM_001034372	ABHD11	Q3SZ73	Protein ABHD11 (EC 3.-.-.-) (Alpha/beta hydrolase domain-containing protein 11) (Abhydrolase domain-containing protein 11)		mitochondrion [GO:0005739]	hydrolase activity [GO:0016787]	http://www.uniprot.org/uniprot/Q3SZ73	http://www.genome.jp/dbget-bin/www_bget?bta:510109;	http://string-db.org/newstring_cgi/show_network_section.pl?identifier=9913.ENSBTAP00000013668;
NM_001034375	TMEM45B	Q3T130	Transmembrane protein 45B		integral component of membrane [GO:0016021]		http://www.uniprot.org/uniprot/Q3T130	http://www.genome.jp/dbget-bin/www_bget?bta:510305;	http://string-db.org/newstring_cgi/show_network_section.pl?identifier=9913.ENSBTAP00000023404;
NM_001034378	ANKRD1	Q3ZBX7	Ankyrin repeat domain-containing protein 1	cardiac muscle tissue morphogenesis [GO:0055008]; cellular response to drug [GO:0035690]; cellular response to interleukin-1 [GO:0071347]; cellular response to lipopolysaccharide [GO:0071222]; cellular response to mechanical stimulus [GO:0071260]; cellular response to transforming growth factor beta stimulus [GO:0071560]; cellular response to tumor necrosis factor [GO:0071356]; myoblast different…	cytosol [GO:0005829]; fibrillar center [GO:0001650]; I band [GO:0031674]; nucleus [GO:0005634]; transcription factor complex [GO:0005667]	DNA binding [GO:0003677]; histone deacetylase binding [GO:0042826]; p53 binding [GO:0002039]; RNA polymerase II sequence-specific DNA binding transcription factor binding [GO:0061629]; RNA polymerase II transcription coactivator activity [GO:0001105]; R-SMAD binding [GO:0070412]; titin binding [GO:0031432]; transcription cofactor activity [GO:0003712]; transcription corepressor activity [GO:00037…	http://www.uniprot.org/uniprot/Q3ZBX7	http://www.genome.jp/dbget-bin/www_bget?bta:510376;	http://string-db.org/newstring_cgi/show_network_section.pl?identifier=9913.ENSBTAP00000015584;
NM_001034394	CD1E	Q3ZC45	CD1e molecule		integral component of membrane [GO:0016021]		http://www.uniprot.org/uniprot/Q3ZC45	http://www.genome.jp/dbget-bin/www_bget?bta:510832;
NM_001034398	SLC29A1	Q3ZC83	Solute carrier family 29 (Nucleoside transporters), member 1 (Solute carrier family 29 member 1 (Augustine blood group))		apical plasma membrane [GO:0016324]; basolateral plasma membrane [GO:0016323]; integral component of plasma membrane [GO:0005887]	nucleoside transmembrane transporter activity [GO:0005337]	http://www.uniprot.org/uniprot/Q3ZC83	http://www.genome.jp/dbget-bin/www_bget?bta:510932;	http://string-db.org/newstring_cgi/show_network_section.pl?identifier=9913.ENSBTAP00000035821;
NM_001034402	PRRG2	Q3T0N4	Proline rich Gla (G-carboxyglutamic acid) 2 (Proline rich and Gla domain 2)		extracellular region [GO:0005576]; integral component of plasma membrane [GO:0005887]	calcium ion binding [GO:0005509]; serine-type endopeptidase activity [GO:0004252]	http://www.uniprot.org/uniprot/Q3T0N4	http://www.genome.jp/dbget-bin/www_bget?bta:511235;	http://string-db.org/newstring_cgi/show_network_section.pl?identifier=9913.ENSBTAP00000019218;
NM_001034410	CXCL14	Q3SYY1	C-X-C motif chemokine ligand 14 (Chemokine (C-X-C motif) ligand 14)	cell-cell signaling [GO:0007267]; cell chemotaxis [GO:0060326]; immune response [GO:0006955]; inner ear development [GO:0048839]; negative regulation of myoblast differentiation [GO:0045662]; positive regulation of natural killer cell chemotaxis [GO:2000503]	extracellular region [GO:0005576]; Golgi apparatus [GO:0005794]	chemokine activity [GO:0008009]	http://www.uniprot.org/uniprot/Q3SYY1	http://www.genome.jp/dbget-bin/www_bget?bta:511771;	http://string-db.org/newstring_cgi/show_network_section.pl?identifier=9913.ENSBTAP00000008803;
NM_001034430	PDLIM2	Q3T0C8	PDZ and LIM domain protein 2		cytoplasm [GO:0005737]; cytoskeleton [GO:0005856]	metal ion binding [GO:0046872]	http://www.uniprot.org/uniprot/Q3T0C8	http://www.genome.jp/dbget-bin/www_bget?bta:512907;	http://string-db.org/newstring_cgi/show_network_section.pl?identifier=9913.ENSBTAP00000009697;
NM_001034447	FBP1	Q3SZB7	Fructose-1,6-bisphosphatase 1 (FBPase 1) (EC 3.1.3.11) (D-fructose-1,6-bisphosphate 1-phosphohydrolase 1) (Liver FBPase)	cellular response to drug [GO:0035690]; cellular response to magnesium ion [GO:0071286]; dephosphorylation [GO:0016311]; fructose 1,6-bisphosphate metabolic process [GO:0030388]; fructose 6-phosphate metabolic process [GO:0006002]; fructose metabolic process [GO:0006000]; gluconeogenesis [GO:0006094]; negative regulation of cell growth [GO:0030308]; negative regulation of glycolytic process [GO:0…	cytoplasm [GO:0005737]; cytosol [GO:0005829]; extracellular exosome [GO:0070062]	AMP binding [GO:0016208]; fructose 1,6-bisphosphate 1-phosphatase activity [GO:0042132]; identical protein binding [GO:0042802]; metal ion binding [GO:0046872]; monosaccharide binding [GO:0048029]	http://www.uniprot.org/uniprot/Q3SZB7	http://www.genome.jp/dbget-bin/www_bget?bta:513483;	http://string-db.org/newstring_cgi/show_network_section.pl?identifier=9913.ENSBTAP00000012835;
NM_001034465	CDO1	Q3SZU4	Cysteine dioxygenase type 1 (EC 1.13.11.20) (Cysteine dioxygenase type I) (CDO) (CDO-I)	taurine biosynthetic process [GO:0042412]		cysteine dioxygenase activity [GO:0017172]; iron ion binding [GO:0005506]	http://www.uniprot.org/uniprot/Q3SZU4	http://www.genome.jp/dbget-bin/www_bget?bta:514462;	http://string-db.org/newstring_cgi/show_network_section.pl?identifier=9913.ENSBTAP00000023186;
NM_001034471	GDPD2	F1MCP4	Glycerophosphodiester phosphodiesterase domain containing 2	actin filament reorganization [GO:0090527]; lipid metabolic process [GO:0006629]; positive regulation of osteoblast differentiation [GO:0045669]	actin filament [GO:0005884]; integral component of membrane [GO:0016021]; lamellipodium [GO:0030027]; plasma membrane [GO:0005886]	glycerophosphodiester phosphodiesterase activity [GO:0008889]	http://www.uniprot.org/uniprot/F1MCP4	http://www.genome.jp/dbget-bin/www_bget?bta:514673;	http://string-db.org/newstring_cgi/show_network_section.pl?identifier=9913.ENSBTAP00000017095;
NM_001034491	PDLIM4	Q3T005	PDZ and LIM domain protein 4			metal ion binding [GO:0046872]	http://www.uniprot.org/uniprot/Q3T005	http://www.genome.jp/dbget-bin/www_bget?bta:515410;
NM_001034492	C2	Q3SYW2	Complement C2 (EC 3.4.21.43) (C3/C5 convertase) [Cleaved into: Complement C2b fragment; Complement C2a fragment]	complement activation, classical pathway [GO:0006958]; innate immune response [GO:0045087]	extracellular region [GO:0005576]	metal ion binding [GO:0046872]; serine-type endopeptidase activity [GO:0004252]	http://www.uniprot.org/uniprot/Q3SYW2	http://www.genome.jp/dbget-bin/www_bget?bta:515440;	http://string-db.org/newstring_cgi/show_network_section.pl?identifier=9913.ENSBTAP00000042824;
NM_001034502	ACTA2 ACTSA ACTVS	P62739	Actin, aortic smooth muscle (Alpha-actin-2)	mesenchyme migration [GO:0090131]; positive regulation of gene expression [GO:0010628]; skeletal muscle fiber development [GO:0048741]; skeletal muscle thin filament assembly [GO:0030240]	actin filament [GO:0005884]; cell body [GO:0044297]; cytoplasm [GO:0005737]; filopodium [GO:0030175]; lamellipodium [GO:0030027]; stress fiber [GO:0001725]; striated muscle thin filament [GO:0005865]	ATP binding [GO:0005524]	http://www.uniprot.org/uniprot/P62739	http://www.genome.jp/dbget-bin/www_bget?bta:515610;
NM_001034503	MGC127492	Q3ZC81	Similar to Protein C11orf33				http://www.uniprot.org/uniprot/Q3ZC81	http://www.genome.jp/dbget-bin/www_bget?bta:515648;
NM_001034518	CYB5R1	Q3MHW9	NADH-cytochrome b5 reductase 1 (b5R.1) (EC 1.6.2.2)	sterol biosynthetic process [GO:0016126]	integral component of membrane [GO:0016021]	cytochrome-b5 reductase activity, acting on NAD(P)H [GO:0004128]; oxidoreductase activity [GO:0016491]	http://www.uniprot.org/uniprot/Q3MHW9	http://www.genome.jp/dbget-bin/www_bget?bta:516287;	http://string-db.org/newstring_cgi/show_network_section.pl?identifier=9913.ENSBTAP00000026548;
NM_001034532	PYROXD2	Q3MHH6	Pyridine nucleotide-disulfide oxidoreductase domain-containing protein 2 (EC 1.-.-.-)		intracellular [GO:0005622]	oxidoreductase activity [GO:0016491]	http://www.uniprot.org/uniprot/Q3MHH6	http://www.genome.jp/dbget-bin/www_bget?bta:519120;	http://string-db.org/newstring_cgi/show_network_section.pl?identifier=9913.ENSBTAP00000032879;
NM_001034535	NQO1	Q3ZBH2	NAD(P)H dehydrogenase, quinone 1 (NAD(P)H quinone dehydrogenase 1)	negative regulation of catalytic activity [GO:0043086]; response to oxidative stress [GO:0006979]	cytosol [GO:0005829]; extracellular exosome [GO:0070062]	identical protein binding [GO:0042802]; NAD(P)H dehydrogenase (quinone) activity [GO:0003955]; RNA binding [GO:0003723]	http://www.uniprot.org/uniprot/Q3ZBH2	http://www.genome.jp/dbget-bin/www_bget?bta:519632;	http://string-db.org/newstring_cgi/show_network_section.pl?identifier=9913.ENSBTAP00000032251;
NM_001034555	S100B	P02638	Protein S100-B (S-100 protein beta chain) (S-100 protein subunit beta) (S100 calcium-binding protein B)	astrocyte activation [GO:0048143]; axonogenesis [GO:0007409]; learning or memory [GO:0007611]; memory [GO:0007613]; negative regulation of monocyte chemotactic protein-1 production [GO:0071638]; phosphorylation [GO:0016310]; positive regulation of complement activation [GO:0045917]; positive regulation of I-kappaB kinase/NF-kappaB signaling [GO:0043123]; regulation of neuronal synaptic plasticity…	cytoplasm [GO:0005737]; neuronal cell body [GO:0043025]; nucleus [GO:0005634]; perinuclear region of cytoplasm [GO:0048471]; ruffle [GO:0001726]	calcium-dependent protein binding [GO:0048306]; calcium ion binding [GO:0005509]; kinase inhibitor activity [GO:0019210]; protein homodimerization activity [GO:0042803]; RAGE receptor binding [GO:0050786]; S100 protein binding [GO:0044548]; tau protein binding [GO:0048156]; zinc ion binding [GO:0008270]	http://www.uniprot.org/uniprot/P02638	http://www.genome.jp/dbget-bin/www_bget?bta:525716;	http://string-db.org/newstring_cgi/show_network_section.pl?identifier=9913.ENSBTAP00000006275;
NM_001034611	PDZK1 NHERF3 PDZD1	Q3T0X8	Na(+)/H(+) exchange regulatory cofactor NHE-RF3 (NHERF-3) (Na(+)/H(+) exchanger regulatory factor 3) (PDZ domain-containing protein 1) (Sodium-hydrogen exchanger regulatory factor 3)	carnitine transport [GO:0015879]; positive regulation of ion transmembrane transport [GO:0034767]; positive regulation of protein targeting to membrane [GO:0090314]; regulation of anion transport [GO:0044070]	brush border membrane [GO:0031526]; extracellular exosome [GO:0070062]; plasma membrane [GO:0005886]	PDZ domain binding [GO:0030165]	http://www.uniprot.org/uniprot/Q3T0X8	http://www.genome.jp/dbget-bin/www_bget?bta:534439;	http://string-db.org/newstring_cgi/show_network_section.pl?identifier=9913.ENSBTAP00000007638;
NM_001034620	CD200	Q3ZC60	CD200 molecule	cell recognition [GO:0008037]; heterophilic cell-cell adhesion via plasma membrane cell adhesion molecules [GO:0007157]; homophilic cell adhesion via plasma membrane adhesion molecules [GO:0007156]; negative regulation of macrophage activation [GO:0043031]; regulation of immune response [GO:0050776]	cell-cell adherens junction [GO:0005913]; integral component of plasma membrane [GO:0005887]	cell adhesion molecule binding [GO:0050839]; protein homodimerization activity [GO:0042803]; receptor activity [GO:0004872]; receptor binding [GO:0005102]	http://www.uniprot.org/uniprot/Q3ZC60	http://www.genome.jp/dbget-bin/www_bget?bta:534910;	http://string-db.org/newstring_cgi/show_network_section.pl?identifier=9913.ENSBTAP00000027169;
NM_001034622	STMN2	Q3MHJ8	Stathmin	cellular response to nerve growth factor stimulus [GO:1990090]; microtubule depolymerization [GO:0007019]; negative regulation of microtubule depolymerization [GO:0007026]; negative regulation of microtubule polymerization [GO:0031115]; negative regulation of neuron projection development [GO:0010977]; neuron projection development [GO:0031175]; positive regulation of microtubule depolymerization…	cytoplasm [GO:0005737]; growth cone [GO:0030426]; lamellipodium [GO:0030027]; neuronal cell body [GO:0043025]; neuron projection [GO:0043005]; perinuclear region of cytoplasm [GO:0048471]	calcium-dependent protein binding [GO:0048306]; tubulin binding [GO:0015631]	http://www.uniprot.org/uniprot/Q3MHJ8	http://www.genome.jp/dbget-bin/www_bget?bta:534991;	http://string-db.org/newstring_cgi/show_network_section.pl?identifier=9913.ENSBTAP00000026776;
NM_001034646	PDLIM3	Q3SYZ8	PDZ and LIM domain protein 3	actin filament organization [GO:0007015]; heart development [GO:0007507]	actin cytoskeleton [GO:0015629]; cytosol [GO:0005829]; Z disc [GO:0030018]	cytoskeletal protein binding [GO:0008092]; metal ion binding [GO:0046872]; structural constituent of muscle [GO:0008307]	http://www.uniprot.org/uniprot/Q3SYZ8	http://www.genome.jp/dbget-bin/www_bget?bta:538516;	http://string-db.org/newstring_cgi/show_network_section.pl?identifier=9913.ENSBTAP00000022835;
NM_001034657	TSPAN2	Q58CZ7	Tetraspanin	astrocyte development [GO:0014002]; axon development [GO:0061564]; cell surface receptor signaling pathway [GO:0007166]; inflammatory response [GO:0006954]; microglia development [GO:0014005]; myelination [GO:0042552]; oligodendrocyte differentiation [GO:0048709]	integral component of plasma membrane [GO:0005887]; myelin sheath [GO:0043209]		http://www.uniprot.org/uniprot/Q58CZ7	http://www.genome.jp/dbget-bin/www_bget?bta:539001;	http://string-db.org/newstring_cgi/show_network_section.pl?identifier=9913.ENSBTAP00000021222;
NM_001034659	FAM84A	Q3ZCA1	Protein FAM84A				http://www.uniprot.org/uniprot/Q3ZCA1	http://www.genome.jp/dbget-bin/www_bget?bta:539071;	http://string-db.org/newstring_cgi/show_network_section.pl?identifier=9913.ENSBTAP00000006512;
NM_001034667	CERS2 LASS2	Q3ZBF8	Ceramide synthase 2 (CerS2) (LAG1 longevity assurance homolog 2)	ceramide biosynthetic process [GO:0046513]	endoplasmic reticulum [GO:0005783]; endoplasmic reticulum membrane [GO:0005789]; integral component of membrane [GO:0016021]; nuclear membrane [GO:0031965]	DNA binding [GO:0003677]; sphingosine N-acyltransferase activity [GO:0050291]	http://www.uniprot.org/uniprot/Q3ZBF8	http://www.genome.jp/dbget-bin/www_bget?bta:539223;	http://string-db.org/newstring_cgi/show_network_section.pl?identifier=9913.ENSBTAP00000000109;
NM_001034668	BLA-DQB	Q3ZC29	MHC class II antigen	antigen processing and presentation of peptide or polysaccharide antigen via MHC class II [GO:0002504]; immune response [GO:0006955]	integral component of membrane [GO:0016021]; MHC class II protein complex [GO:0042613]		http://www.uniprot.org/uniprot/Q3ZC29	http://www.genome.jp/dbget-bin/www_bget?bta:539241;
NM_001034669	ASB2	Q3SX45	Ankyrin repeat and SOCS box protein 2 (ASB-2)	intracellular signal transduction [GO:0035556]; protein ubiquitination [GO:0016567]	intracellular [GO:0005622]		http://www.uniprot.org/uniprot/Q3SX45	http://www.genome.jp/dbget-bin/www_bget?bta:539244;	http://string-db.org/newstring_cgi/show_network_section.pl?identifier=9913.ENSBTAP00000038371;
NM_001034672	TSPAN33	Q3SYV5	Tetraspanin-33 (Tspan-33)	cell surface receptor signaling pathway [GO:0007166]	integral component of plasma membrane [GO:0005887]		http://www.uniprot.org/uniprot/Q3SYV5	http://www.genome.jp/dbget-bin/www_bget?bta:539284;	http://string-db.org/newstring_cgi/show_network_section.pl?identifier=9913.ENSBTAP00000009542;
NM_001034679	RCAN1 DSCR1	Q3ZBP4	Calcipressin-1 (Down syndrome critical region protein 1) (Regulator of calcineurin 1)	calcineurin-NFAT signaling cascade [GO:0033173]; regulation of calcineurin-NFAT signaling cascade [GO:0070884]	cytoplasm [GO:0005737]	calcium-dependent protein serine/threonine phosphatase regulator activity [GO:0008597]; nucleic acid binding [GO:0003676]	http://www.uniprot.org/uniprot/Q3ZBP4	http://www.genome.jp/dbget-bin/www_bget?bta:539640;	http://string-db.org/newstring_cgi/show_network_section.pl?identifier=9913.ENSBTAP00000037080;
NM_001034704	DDAH2	Q3SX44	N(G),N(G)-dimethylarginine dimethylaminohydrolase 2 (DDAH-2) (Dimethylarginine dimethylaminohydrolase 2) (EC 3.5.3.18) (DDAHII) (Dimethylargininase-2)	arginine catabolic process [GO:0006527]; citrulline metabolic process [GO:0000052]; positive regulation of nitric oxide biosynthetic process [GO:0045429]	cytosol [GO:0005829]; extracellular exosome [GO:0070062]; microtubule organizing center [GO:0005815]; mitochondrion [GO:0005739]	dimethylargininase activity [GO:0016403]	http://www.uniprot.org/uniprot/Q3SX44	http://www.genome.jp/dbget-bin/www_bget?bta:540386;	http://string-db.org/newstring_cgi/show_network_section.pl?identifier=9913.ENSBTAP00000017991;
NM_001034710	CREM	Q1LZH5	cAMP-responsive element modulator	glycosphingolipid metabolic process [GO:0006687]; negative regulation of transcription from RNA polymerase II promoter [GO:0000122]; positive regulation of transcription from RNA polymerase II promoter [GO:0045944]; spermatogenesis [GO:0007283]; transcription, DNA-templated [GO:0006351]	nucleus [GO:0005634]; transcription factor complex [GO:0005667]	RNA polymerase II regulatory region sequence-specific DNA binding [GO:0000977]; transcription factor activity, sequence-specific DNA binding [GO:0003700]	http://www.uniprot.org/uniprot/Q1LZH5	http://www.genome.jp/dbget-bin/www_bget?bta:540605;	http://string-db.org/newstring_cgi/show_network_section.pl?identifier=9913.ENSBTAP00000021381;
NM_001034725	DUSP10	Q0IID7	Dual specificity protein phosphatase 10 (EC 3.1.3.16) (EC 3.1.3.48)	inactivation of MAPK activity [GO:0000188]; negative regulation of JUN kinase activity [GO:0043508]; negative regulation of protein kinase activity by regulation of protein phosphorylation [GO:0044387]; negative regulation of respiratory burst involved in inflammatory response [GO:0060266]; oligodendrocyte differentiation [GO:0048709]; positive regulation of regulatory T cell differentiation [GO:…	cytosol [GO:0005829]; Golgi apparatus [GO:0005794]; nuclear speck [GO:0016607]	MAP kinase phosphatase activity [GO:0033549]; MAP kinase tyrosine/serine/threonine phosphatase activity [GO:0017017]; protein tyrosine phosphatase activity [GO:0004725]	http://www.uniprot.org/uniprot/Q0IID7	http://www.genome.jp/dbget-bin/www_bget?bta:541175;	http://string-db.org/newstring_cgi/show_network_section.pl?identifier=9913.ENSBTAP00000002265;
NM_001034728	THBS4	Q3SWW8	Thrombospondin-4	behavioral response to pain [GO:0048266]; endothelial cell-cell adhesion [GO:0071603]; myoblast migration [GO:0051451]; negative regulation of angiogenesis [GO:0016525]; positive regulation of cell division [GO:0051781]; positive regulation of endothelial cell proliferation [GO:0001938]; positive regulation of neutrophil chemotaxis [GO:0090023]; positive regulation of peptidyl-tyrosine phosphoryl…	basement membrane [GO:0005604]; endoplasmic reticulum [GO:0005783]; extracellular exosome [GO:0070062]; extracellular matrix [GO:0031012]; extracellular space [GO:0005615]; sarcoplasmic reticulum [GO:0016529]	calcium ion binding [GO:0005509]; growth factor activity [GO:0008083]; heparin binding [GO:0008201]; integrin binding [GO:0005178]	http://www.uniprot.org/uniprot/Q3SWW8	http://www.genome.jp/dbget-bin/www_bget?bta:541281;	http://string-db.org/newstring_cgi/show_network_section.pl?identifier=9913.ENSBTAP00000036460;
NM_001034737	ARPC5L	Q5E963	Actin-related protein 2/3 complex subunit 5-like protein (Arp2/3 complex 16 kDa subunit 2) (ARC16-2)	Arp2/3 complex-mediated actin nucleation [GO:0034314]; cell migration [GO:0016477]	Arp2/3 protein complex [GO:0005885]; cell projection [GO:0042995]; cytoplasm [GO:0005737]; extracellular exosome [GO:0070062]; focal adhesion [GO:0005925]	actin filament binding [GO:0051015]	http://www.uniprot.org/uniprot/Q5E963	http://www.genome.jp/dbget-bin/www_bget?bta:613421;	http://string-db.org/newstring_cgi/show_network_section.pl?identifier=9913.ENSBTAP00000020318;
NM_001034744	TMEM37	Q3ZCJ1	Transmembrane protein 37		integral component of membrane [GO:0016021]	calcium channel activity [GO:0005262]; voltage-gated ion channel activity [GO:0005244]	http://www.uniprot.org/uniprot/Q3ZCJ1	http://www.genome.jp/dbget-bin/www_bget?bta:613815;	http://string-db.org/newstring_cgi/show_network_section.pl?identifier=9913.ENSBTAP00000038164;
NM_001034751	LMO4	Q3SWZ8	LIM domain transcription factor LMO4 (LIM domain only protein 4) (LMO-4)	negative regulation of protein complex assembly [GO:0031333]; neural tube closure [GO:0001843]; positive regulation of kinase activity [GO:0033674]; positive regulation of transcription from RNA polymerase II promoter [GO:0045944]; regulation of cell activation [GO:0050865]; regulation of cell fate specification [GO:0042659]; regulation of cell migration [GO:0030334]; spinal cord association neur…	cell leading edge [GO:0031252]; transcription factor complex [GO:0005667]	enhancer sequence-specific DNA binding [GO:0001158]; metal ion binding [GO:0046872]; transcription factor binding [GO:0008134]	http://www.uniprot.org/uniprot/Q3SWZ8	http://www.genome.jp/dbget-bin/www_bget?bta:614212;	http://string-db.org/newstring_cgi/show_network_section.pl?identifier=9913.ENSBTAP00000000389;
NM_001034760	AVPI1	Q3SZR0	Arginine vasopressin-induced protein 1 (AVP-induced protein 1)	activation of MAPK activity [GO:0000187]; cell cycle [GO:0007049]			http://www.uniprot.org/uniprot/Q3SZR0	http://www.genome.jp/dbget-bin/www_bget?bta:614488;	http://string-db.org/newstring_cgi/show_network_section.pl?identifier=9913.ENSBTAP00000032874;
NM_001034774	TPPP3	Q3ZCC8	Tubulin polymerization-promoting protein family member 3	microtubule bundle formation [GO:0001578]; microtubule polymerization [GO:0046785]	cytoplasm [GO:0005737]; extracellular exosome [GO:0070062]; microtubule [GO:0005874]	tubulin binding [GO:0015631]	http://www.uniprot.org/uniprot/Q3ZCC8	http://www.genome.jp/dbget-bin/www_bget?bta:614988;	http://string-db.org/newstring_cgi/show_network_section.pl?identifier=9913.ENSBTAP00000026407;
NM_001034779	MAPKAPK3	Q3SYZ2	MAP kinase-activated protein kinase 3 (MAPK-activated protein kinase 3) (MAPKAP kinase 3) (MAPKAP-K3) (MAPKAPK-3) (MK-3) (EC 2.7.11.1)	cell surface receptor signaling pathway [GO:0007166]; macropinocytosis [GO:0044351]; MAPK cascade [GO:0000165]; peptidyl-serine phosphorylation [GO:0018105]; protein autophosphorylation [GO:0046777]; response to cytokine [GO:0034097]; response to lipopolysaccharide [GO:0032496]; toll-like receptor signaling pathway [GO:0002224]	cytoplasm [GO:0005737]; nucleoplasm [GO:0005654]; nucleus [GO:0005634]	ATP binding [GO:0005524]; calcium-dependent protein serine/threonine kinase activity [GO:0009931]; calmodulin binding [GO:0005516]; calmodulin-dependent protein kinase activity [GO:0004683]; mitogen-activated protein kinase binding [GO:0051019]; protein serine/threonine kinase activity [GO:0004674]; signal transducer activity [GO:0004871]	http://www.uniprot.org/uniprot/Q3SYZ2	http://www.genome.jp/dbget-bin/www_bget?bta:615215;	http://string-db.org/newstring_cgi/show_network_section.pl?identifier=9913.ENSBTAP00000021983;
NM_001034788	SDC2	Q58DD4	Syndecan-2 (SYND2) (CD antigen CD362)	cell migration [GO:0016477]; dendrite morphogenesis [GO:0048813]; regulation of dendrite morphogenesis [GO:0048814]	cell surface [GO:0009986]; integral component of membrane [GO:0016021]	PDZ domain binding [GO:0030165]	http://www.uniprot.org/uniprot/Q58DD4	http://www.genome.jp/dbget-bin/www_bget?bta:615785;	http://string-db.org/newstring_cgi/show_network_section.pl?identifier=9913.ENSBTAP00000019090;
NM_001034790	STMN1	Q3T0C7	Stathmin	establishment of skin barrier [GO:0061436]; hepatocyte growth factor receptor signaling pathway [GO:0048012]; microtubule depolymerization [GO:0007019]; mitotic cytokinesis [GO:0000281]; mitotic spindle organization [GO:0007052]; negative regulation of guanyl-nucleotide exchange factor activity [GO:1905098]; negative regulation of microtubule polymerization [GO:0031115]; negative regulation of Rh…	cytoplasm [GO:0005737]; extracellular exosome [GO:0070062]; microtubule [GO:0005874]; neuron projection [GO:0043005]	tubulin binding [GO:0015631]	http://www.uniprot.org/uniprot/Q3T0C7	http://www.genome.jp/dbget-bin/www_bget?bta:616317;	http://string-db.org/newstring_cgi/show_network_section.pl?identifier=9913.ENSBTAP00000018284;
NM_001034795	GALM	Q5EA79	Aldose 1-epimerase (EC 5.1.3.3) (Galactose mutarotase)	galactose catabolic process via UDP-galactose [GO:0033499]; glucose metabolic process [GO:0006006]	cytoplasm [GO:0005737]; extracellular exosome [GO:0070062]	aldose 1-epimerase activity [GO:0004034]; carbohydrate binding [GO:0030246]	http://www.uniprot.org/uniprot/Q5EA79	http://www.genome.jp/dbget-bin/www_bget?bta:616676;	http://string-db.org/newstring_cgi/show_network_section.pl?identifier=9913.ENSBTAP00000028111;
NM_001035009	NDRG1	Q3SYX0	Protein NDRG1 (N-myc downstream-regulated gene 1 protein)	mast cell activation [GO:0045576]; peripheral nervous system myelin maintenance [GO:0032287]; regulation of cell proliferation [GO:0042127]; signal transduction [GO:0007165]	cytoplasm [GO:0005737]; cytosol [GO:0005829]; microtubule [GO:0005874]; microtubule organizing center [GO:0005815]; nucleus [GO:0005634]; plasma membrane [GO:0005886]		http://www.uniprot.org/uniprot/Q3SYX0	http://www.genome.jp/dbget-bin/www_bget?bta:504499;	http://string-db.org/newstring_cgi/show_network_section.pl?identifier=9913.ENSBTAP00000000950;
NM_001035011	MATK	Q58D16	Tyrosine-protein kinase (EC 2.7.10.2)			ATP binding [GO:0005524]; non-membrane spanning protein tyrosine kinase activity [GO:0004715]	http://www.uniprot.org/uniprot/Q58D16	http://www.genome.jp/dbget-bin/www_bget?bta:504668;
NM_001035015	TOM1	Q5BIP4	Target of myb1 (Target of myb1 (Chicken)) (Target of myb1 membrane trafficking protein)	intracellular protein transport [GO:0006886]	cytosol [GO:0005829]; early endosome [GO:0005769]; extracellular exosome [GO:0070062]; membrane [GO:0016020]	clathrin binding [GO:0030276]	http://www.uniprot.org/uniprot/Q5BIP4	http://www.genome.jp/dbget-bin/www_bget?bta:504912;	http://string-db.org/newstring_cgi/show_network_section.pl?identifier=9913.ENSBTAP00000013932;
NM_001035016	AMY2A	Q3MHH8	Alpha-amylase (EC 3.2.1.1)	carbohydrate metabolic process [GO:0005975]		alpha-amylase activity [GO:0004556]; cation binding [GO:0043169]	http://www.uniprot.org/uniprot/Q3MHH8	http://www.genome.jp/dbget-bin/www_bget?bta:505049;
NM_001035020	OSBPL2	Q3ZC69	Oxysterol-binding protein	lipid transport [GO:0006869]			http://www.uniprot.org/uniprot/Q3ZC69	http://www.genome.jp/dbget-bin/www_bget?bta:505328;
NM_001035045	FSCN1	Q3MHK9	Fascin	actin filament bundle assembly [GO:0051017]; anatomical structure morphogenesis [GO:0009653]; cell-cell junction assembly [GO:0007043]; cell migration [GO:0016477]; establishment of apical/basal cell polarity [GO:0035089]; establishment or maintenance of cell polarity [GO:0007163]; microspike assembly [GO:0030035]; positive regulation of extracellular matrix disassembly [GO:0090091]; positive reg…	cell-cell junction [GO:0005911]; cell projection membrane [GO:0031253]; cytoplasm [GO:0005737]; cytosol [GO:0005829]; extracellular exosome [GO:0070062]; filamentous actin [GO:0031941]; filopodium [GO:0030175]; growth cone [GO:0030426]; invadopodium [GO:0071437]; lamellipodium [GO:0030027]; microspike [GO:0044393]; microvillus [GO:0005902]; myelin sheath [GO:0043209]; podosome [GO:0002102]; ruffl…	actin filament binding [GO:0051015]; cadherin binding [GO:0045296]; drug binding [GO:0008144]; protein binding, bridging [GO:0030674]; RNA binding [GO:0003723]	http://www.uniprot.org/uniprot/Q3MHK9	http://www.genome.jp/dbget-bin/www_bget?bta:507342;	http://string-db.org/newstring_cgi/show_network_section.pl?identifier=9913.ENSBTAP00000004145;
NM_001035281	PTGR1 LTB4DH	Q3SZJ4	Prostaglandin reductase 1 (PRG-1) (EC 1.3.1.-) (15-oxoprostaglandin 13-reductase) (EC 1.3.1.48) (NADP-dependent leukotriene B4 12-hydroxydehydrogenase) (EC 1.3.1.74)		cytoplasm [GO:0005737]	13-prostaglandin reductase activity [GO:0036132]; 15-oxoprostaglandin 13-oxidase activity [GO:0047522]; 2-alkenal reductase [NAD(P)] activity [GO:0032440]	http://www.uniprot.org/uniprot/Q3SZJ4	http://www.genome.jp/dbget-bin/www_bget?bta:513177;	http://string-db.org/newstring_cgi/show_network_section.pl?identifier=9913.ENSBTAP00000014649;
NM_001035287	SERPINB8	Q5BIR5	Serpin B8	epithelial cell-cell adhesion [GO:0090136]	cytoplasm [GO:0005737]; cytosol [GO:0005829]; extracellular exosome [GO:0070062]; extracellular space [GO:0005615]	serine-type endopeptidase inhibitor activity [GO:0004867]	http://www.uniprot.org/uniprot/Q5BIR5	http://www.genome.jp/dbget-bin/www_bget?bta:513825;	http://string-db.org/newstring_cgi/show_network_section.pl?identifier=9913.ENSBTAP00000001597;
NM_001035290	EPCAM TACSTD1	Q3T0L5	Epithelial cell adhesion molecule (Ep-CAM) (Tumor-associated calcium signal transducer 1) (CD antigen CD326)	positive regulation of cell proliferation [GO:0008284]	bicellular tight junction [GO:0005923]; integral component of plasma membrane [GO:0005887]; lateral plasma membrane [GO:0016328]; plasma membrane [GO:0005886]	cadherin binding involved in cell-cell adhesion [GO:0098641]	http://www.uniprot.org/uniprot/Q3T0L5	http://www.genome.jp/dbget-bin/www_bget?bta:514039;	http://string-db.org/newstring_cgi/show_network_section.pl?identifier=9913.ENSBTAP00000008487;
NM_001035297	COLQ	E1BPW8	Collagen like tail subunit of asymmetric acetylcholinesterase	establishment of protein localization to membrane [GO:0090150]; regulation of synaptic growth at neuromuscular junction [GO:0008582]; skeletal muscle acetylcholine-gated channel clustering [GO:0071340]	cell junction [GO:0030054]; neuromuscular junction [GO:0031594]; plasma membrane [GO:0005886]		http://www.uniprot.org/uniprot/E1BPW8	http://www.genome.jp/dbget-bin/www_bget?bta:514615;	http://string-db.org/newstring_cgi/show_network_section.pl?identifier=9913.ENSBTAP00000053329;
NM_001035301	PDGFRL	Q5BIP2	Platelet-derived growth factor receptor-like protein (PDGFR-like protein)		extracellular region [GO:0005576]		http://www.uniprot.org/uniprot/Q5BIP2	http://www.genome.jp/dbget-bin/www_bget?bta:515017;	http://string-db.org/newstring_cgi/show_network_section.pl?identifier=9913.ENSBTAP00000002553;
NM_001035326	CTSA PPGB	Q3MI05	Lysosomal protective protein (EC 3.4.16.5) (Cathepsin A) [Cleaved into: Lysosomal protective protein 32 kDa chain; Lysosomal protective protein 20 kDa chain]	proteolysis involved in cellular protein catabolic process [GO:0051603]	lysosome [GO:0005764]; nucleoplasm [GO:0005654]	serine-type carboxypeptidase activity [GO:0004185]	http://www.uniprot.org/uniprot/Q3MI05	http://www.genome.jp/dbget-bin/www_bget?bta:518169;	http://string-db.org/newstring_cgi/show_network_section.pl?identifier=9913.ENSBTAP00000039003;
NM_001035348	TMEM135	Q3ZBE6	Transmembrane protein 135	regulation of mitochondrial fission [GO:0090140]	integral component of membrane [GO:0016021]; mitochondrial membrane [GO:0031966]; mitochondrion [GO:0005739]; peroxisomal membrane [GO:0005778]; peroxisome [GO:0005777]		http://www.uniprot.org/uniprot/Q3ZBE6	http://www.genome.jp/dbget-bin/www_bget?bta:523885;
NM_001035359	MARK4	Q58DM2	MAP/microtubule affinity-regulating kinase 4	establishment of cell polarity [GO:0030010]; microtubule cytoskeleton organization [GO:0000226]		ATP binding [GO:0005524]; protein serine/threonine kinase activity [GO:0004674]	http://www.uniprot.org/uniprot/Q58DM2	http://www.genome.jp/dbget-bin/www_bget?bta:525675;
NM_001035362	TSPAN13	Q3ZBV0	Tetraspanin-13 (Tspan-13)	cell surface receptor signaling pathway [GO:0007166]; regulation of calcium ion transmembrane transport [GO:1903169]	integral component of plasma membrane [GO:0005887]	calcium channel regulator activity [GO:0005246]	http://www.uniprot.org/uniprot/Q3ZBV0	http://www.genome.jp/dbget-bin/www_bget?bta:526460;	http://string-db.org/newstring_cgi/show_network_section.pl?identifier=9913.ENSBTAP00000017010;
NM_001035376	MEOX1	A2VDR0	MEOX1 protein (Mesenchyme homeobox 1)	positive regulation of transcription from RNA polymerase II promoter [GO:0045944]; sclerotome development [GO:0061056]; somite development [GO:0061053]; somite specification [GO:0001757]	cytoplasm [GO:0005737]; nucleus [GO:0005634]	chromatin binding [GO:0003682]; core promoter sequence-specific DNA binding [GO:0001046]; HMG box domain binding [GO:0071837]; RNA polymerase II core promoter proximal region sequence-specific DNA binding [GO:0000978]; transcriptional activator activity, RNA polymerase II core promoter proximal region sequence-specific binding [GO:0001077]	http://www.uniprot.org/uniprot/A2VDR0	http://www.genome.jp/dbget-bin/www_bget?bta:529059;	http://string-db.org/newstring_cgi/show_network_section.pl?identifier=9913.ENSBTAP00000048217;
NM_001035385	OLFML1	F1N583	Olfactomedin like 1				http://www.uniprot.org/uniprot/F1N583	http://www.genome.jp/dbget-bin/www_bget?bta:531068;	http://string-db.org/newstring_cgi/show_network_section.pl?identifier=9913.ENSBTAP00000028637;
NM_001035392	PPP1R2	Q3SZX2	Protein phosphatase inhibitor 2 (IPP-2)	glycogen metabolic process [GO:0005977]; regulation of phosphoprotein phosphatase activity [GO:0043666]; regulation of signal transduction [GO:0009966]	protein phosphatase type 1 complex [GO:0000164]	protein phosphatase inhibitor activity [GO:0004864]	http://www.uniprot.org/uniprot/Q3SZX2	http://www.genome.jp/dbget-bin/www_bget?bta:532726;	http://string-db.org/newstring_cgi/show_network_section.pl?identifier=9913.ENSBTAP00000001128;
NM_001035415	ECHDC1	Q2HJD5	Ethylmalonyl-CoA decarboxylase (EC 4.1.1.94) (Enoyl-CoA hydratase domain-containing protein 1) (Methylmalonyl-CoA decarboxylase) (MMCD) (EC 4.1.1.41)	fatty acid beta-oxidation [GO:0006635]	cytosol [GO:0005829]; mitochondrion [GO:0005739]	carboxy-lyase activity [GO:0016831]; enoyl-CoA hydratase activity [GO:0004300]; methylmalonyl-CoA decarboxylase activity [GO:0004492]	http://www.uniprot.org/uniprot/Q2HJD5	http://www.genome.jp/dbget-bin/www_bget?bta:536284;	http://string-db.org/newstring_cgi/show_network_section.pl?identifier=9913.ENSBTAP00000005072;
NM_001035421	KCTD11	Q58DF7	BTB/POZ domain-containing protein KCTD11 (EC 2.3.2.27) (RING-type E3 ubiquitin transferase KCTD11)	cell cycle [GO:0007049]; multicellular organism development [GO:0007275]; protein homooligomerization [GO:0051260]; protein ubiquitination [GO:0016567]; regulation of growth [GO:0040008]		transferase activity [GO:0016740]	http://www.uniprot.org/uniprot/Q58DF7	http://www.genome.jp/dbget-bin/www_bget?bta:539167;	http://string-db.org/newstring_cgi/show_network_section.pl?identifier=9913.ENSBTAP00000013923;
NM_001035440	SH3BGRL	Q58DU7	SH3 domain-binding glutamic acid-rich-like protein		cytoplasm [GO:0005737]	SH3 domain binding [GO:0017124]	http://www.uniprot.org/uniprot/Q58DU7	http://www.genome.jp/dbget-bin/www_bget?bta:614007;	http://string-db.org/newstring_cgi/show_network_section.pl?identifier=9913.ENSBTAP00000013990;
NM_001035463	GPC3	Q3ZBZ6	Glypican 3	anterior/posterior axis specification [GO:0009948]; body morphogenesis [GO:0010171]; bone mineralization [GO:0030282]; branching involved in ureteric bud morphogenesis [GO:0001658]; cell proliferation involved in metanephros development [GO:0072203]; coronary vasculature development [GO:0060976]; embryonic hindlimb morphogenesis [GO:0035116]; lung development [GO:0030324]; mesenchymal cell prolif…	anchored component of plasma membrane [GO:0046658]; extracellular exosome [GO:0070062]; lysosome [GO:0005764]; proteinaceous extracellular matrix [GO:0005578]	heparan sulfate proteoglycan binding [GO:0043395]; peptidyl-dipeptidase inhibitor activity [GO:0060422]	http://www.uniprot.org/uniprot/Q3ZBZ6	http://www.genome.jp/dbget-bin/www_bget?bta:615239;	http://string-db.org/newstring_cgi/show_network_section.pl?identifier=9913.ENSBTAP00000027192;
NM_001035464	EYA2	Q58DB6	Eyes absent homolog 2 (EC 3.1.3.48)	anatomical structure development [GO:0048856]; cell differentiation [GO:0030154]; DNA repair [GO:0006281]; extrinsic apoptotic signaling pathway in absence of ligand [GO:0097192]; histone dephosphorylation [GO:0016576]; mitochondrial outer membrane permeabilization [GO:0097345]; multicellular organism development [GO:0007275]; negative regulation of extrinsic apoptotic signaling pathway in absenc…	cytosol [GO:0005829]; mitochondrion [GO:0005739]; nucleus [GO:0005634]	magnesium ion binding [GO:0000287]; protein tyrosine phosphatase activity [GO:0004725]	http://www.uniprot.org/uniprot/Q58DB6	http://www.genome.jp/dbget-bin/www_bget?bta:615264;	http://string-db.org/newstring_cgi/show_network_section.pl?identifier=9913.ENSBTAP00000017737;
NM_001035485	CCDC8	A4FV30	Coiled-coil domain containing 8				http://www.uniprot.org/uniprot/A4FV30	http://www.genome.jp/dbget-bin/www_bget?bta:616838;
NM_001035498	BAIAP2L2	Q3SZJ8	BAI1-associated protein 2-like 2	plasma membrane organization [GO:0007009]			http://www.uniprot.org/uniprot/Q3SZJ8	http://www.genome.jp/dbget-bin/www_bget?bta:617924;
NM_001037142	CTNNBIP1	Q5E9N2	Beta-catenin-interacting protein 1	anterior/posterior pattern specification [GO:0009952]; branching involved in ureteric bud morphogenesis [GO:0001658]; negative regulation of DNA binding [GO:0043392]; negative regulation of mesenchymal cell proliferation [GO:0072201]; negative regulation of protein binding [GO:0032091]; negative regulation of sequence-specific DNA binding transcription factor activity [GO:0043433]; negative regul…	beta-catenin destruction complex [GO:0030877]; cytosol [GO:0005829]; nucleus [GO:0005634]	armadillo repeat domain binding [GO:0070016]; beta-catenin binding [GO:0008013]	http://www.uniprot.org/uniprot/Q5E9N2	http://www.genome.jp/dbget-bin/www_bget?bta:614630;	http://string-db.org/newstring_cgi/show_network_section.pl?identifier=9913.ENSBTAP00000007790;
NM_001037319	SLC16A1	Q3MHW6	Monocarboxylate transporter 1 (MCT 1) (Solute carrier family 16 member 1)	behavioral response to nutrient [GO:0051780]; centrosome cycle [GO:0007098]; glucose homeostasis [GO:0042593]; lipid metabolic process [GO:0006629]; plasma membrane lactate transport [GO:0035879]; regulation of insulin secretion [GO:0050796]; response to food [GO:0032094]	cell junction [GO:0030054]; centrosome [GO:0005813]; extracellular exosome [GO:0070062]; integral component of membrane [GO:0016021]; integral component of plasma membrane [GO:0005887]; mitochondrion [GO:0005739]; plasma membrane [GO:0005886]	lactate transmembrane transporter activity [GO:0015129]; monocarboxylic acid transmembrane transporter activity [GO:0008028]; symporter activity [GO:0015293]	http://www.uniprot.org/uniprot/Q3MHW6	http://www.genome.jp/dbget-bin/www_bget?bta:505775;	http://string-db.org/newstring_cgi/show_network_section.pl?identifier=9913.ENSBTAP00000020102;
NM_001037320	SORD	Q58D31	Sorbitol dehydrogenase (EC 1.1.1.14) (L-iditol 2-dehydrogenase)	flagellated sperm motility [GO:0030317]; fructose biosynthetic process [GO:0046370]; L-xylitol catabolic process [GO:0051160]; sorbitol catabolic process [GO:0006062]	extracellular exosome [GO:0070062]; mitochondrial membrane [GO:0031966]; motile cilium [GO:0031514]	identical protein binding [GO:0042802]; L-iditol 2-dehydrogenase activity [GO:0003939]; NAD binding [GO:0051287]; zinc ion binding [GO:0008270]	http://www.uniprot.org/uniprot/Q58D31	http://www.genome.jp/dbget-bin/www_bget?bta:508954;	http://string-db.org/newstring_cgi/show_network_section.pl?identifier=9913.ENSBTAP00000035716;
NM_001037446	CD59	Q32PA1	CD59 molecule (CD59 blood group) (CD59 molecule, complement regulatory protein)	cell activation [GO:0001775]; cell surface receptor signaling pathway [GO:0007166]; negative regulation of activation of membrane attack complex [GO:0001971]; regulation of complement activation [GO:0030449]	anchored component of external side of plasma membrane [GO:0031362]; cell surface [GO:0009986]; extracellular exosome [GO:0070062]; extracellular region [GO:0005576]; focal adhesion [GO:0005925]; plasma membrane [GO:0005886]	complement binding [GO:0001848]	http://www.uniprot.org/uniprot/Q32PA1	http://www.genome.jp/dbget-bin/www_bget?bta:505574;	http://string-db.org/newstring_cgi/show_network_section.pl?identifier=9913.ENSBTAP00000002967;
NM_001037469	H2B	P62808	Histone H2B type 1	antibacterial humoral response [GO:0019731]; antimicrobial humoral immune response mediated by antimicrobial peptide [GO:0061844]; defense response to Gram-positive bacterium [GO:0050830]; innate immune response in mucosa [GO:0002227]; nucleosome assembly [GO:0006334]	cytosol [GO:0005829]; extracellular exosome [GO:0070062]; nucleoplasm [GO:0005654]; nucleosome [GO:0000786]	DNA binding [GO:0003677]; protein heterodimerization activity [GO:0046982]	http://www.uniprot.org/uniprot/P62808	http://www.genome.jp/dbget-bin/www_bget?bta:100295221;bta:104968456;bta:104975676;bta:505183;bta:506306;bta:615043;bta:616776;bta:616868;bta:787269;bta:787465;	http://string-db.org/newstring_cgi/show_network_section.pl?identifier=9913.ENSBTAP00000055514;
NM_001037478	ABCG2	Q32PJ1	ATP-binding cassette, sub-family G (WHITE), member 2		integral component of membrane [GO:0016021]	ATPase activity, coupled to transmembrane movement of substances [GO:0042626]; ATP binding [GO:0005524]	http://www.uniprot.org/uniprot/Q32PJ1	http://www.genome.jp/dbget-bin/www_bget?bta:536203;
NM_001037484	OTOR	Q32PC7	Otoraplin	cartilage condensation [GO:0001502]			http://www.uniprot.org/uniprot/Q32PC7	http://www.genome.jp/dbget-bin/www_bget?bta:613456;	http://string-db.org/newstring_cgi/show_network_section.pl?identifier=9913.ENSBTAP00000000669;
NM_001037587	GID8	Q32L52	Glucose-induced degradation protein 8 homolog		cell junction [GO:0030054]; nucleoplasm [GO:0005654]		http://www.uniprot.org/uniprot/Q32L52	http://www.genome.jp/dbget-bin/www_bget?bta:505570;	http://string-db.org/newstring_cgi/show_network_section.pl?identifier=9913.ENSBTAP00000002387;
NM_001037610	GGCT	Q32LE4	Gamma-glutamylcyclotransferase (EC 2.3.2.4)	release of cytochrome c from mitochondria [GO:0001836]	cytosol [GO:0005829]	gamma-glutamylcyclotransferase activity [GO:0003839]; protein homodimerization activity [GO:0042803]	http://www.uniprot.org/uniprot/Q32LE4	http://www.genome.jp/dbget-bin/www_bget?bta:533374;	http://string-db.org/newstring_cgi/show_network_section.pl?identifier=9913.ENSBTAP00000014010;
NM_001037614	UBE2H	Q32LN1	Ubiquitin-conjugating enzyme E2 H (EC 2.3.2.23) ((E3-independent) E2 ubiquitin-conjugating enzyme H) (EC 2.3.2.24) (E2 ubiquitin-conjugating enzyme H) (Ubiquitin carrier protein H) (Ubiquitin-protein ligase H)	proteasome-mediated ubiquitin-dependent protein catabolic process [GO:0043161]; protein K11-linked ubiquitination [GO:0070979]; protein K48-linked ubiquitination [GO:0070936]; ubiquitin-dependent protein catabolic process [GO:0006511]	cytoplasm [GO:0005737]	ATP binding [GO:0005524]; ubiquitin conjugating enzyme activity [GO:0061631]; ubiquitin protein ligase activity [GO:0061630]; ubiquitin protein ligase binding [GO:0031625]; ubiquitin-protein transferase activity [GO:0004842]	http://www.uniprot.org/uniprot/Q32LN1	http://www.genome.jp/dbget-bin/www_bget?bta:539313;	http://string-db.org/newstring_cgi/show_network_section.pl?identifier=9913.ENSBTAP00000001205;
NM_001038035	FAM118A	F6S145	Family with sequence similarity 118 member A			identical protein binding [GO:0042802]	http://www.uniprot.org/uniprot/F6S145	http://www.genome.jp/dbget-bin/www_bget?bta:505415;	http://string-db.org/newstring_cgi/show_network_section.pl?identifier=9913.ENSBTAP00000013993;
NM_001038036	EHF	Q32LN0	ETS homologous factor (ETS domain-containing transcription factor)	cell differentiation [GO:0030154]; epithelial cell differentiation [GO:0030855]; epithelial cell proliferation [GO:0050673]; regulation of transcription from RNA polymerase II promoter [GO:0006357]	Golgi apparatus [GO:0005794]; nucleoplasm [GO:0005654]; nucleus [GO:0005634]	RNA polymerase II core promoter proximal region sequence-specific DNA binding [GO:0000978]; RNA polymerase II transcription factor activity, sequence-specific DNA binding [GO:0000981]; transcriptional activator activity, RNA polymerase II core promoter proximal region sequence-specific binding [GO:0001077]	http://www.uniprot.org/uniprot/Q32LN0	http://www.genome.jp/dbget-bin/www_bget?bta:505422;	http://string-db.org/newstring_cgi/show_network_section.pl?identifier=9913.ENSBTAP00000022792;
NM_001038042	ACSL6	Q2TA22	Acyl-CoA synthetase long-chain family member 6	neuroblast proliferation [GO:0007405]	integral component of membrane [GO:0016021]; mitochondrion [GO:0005739]	long-chain fatty acid-CoA ligase activity [GO:0004467]	http://www.uniprot.org/uniprot/Q2TA22	http://www.genome.jp/dbget-bin/www_bget?bta:506059;	http://string-db.org/newstring_cgi/show_network_section.pl?identifier=9913.ENSBTAP00000008826;
NM_001038050	isg12(a) ISG12(A) ifi27	Q6IED4	Putative ISG12(A) protein (Similar to putative ISG12(A) protein)		integral component of membrane [GO:0016021]		http://www.uniprot.org/uniprot/Q6IED4	http://www.genome.jp/dbget-bin/www_bget?bta:507138;
NM_001038070	LRRFIP2	Q2T9W6	Leucine-rich repeat flightless-interacting protein 2 (LRR FLII-interacting protein 2)	regulation of transcription, DNA-templated [GO:0006355]; Wnt signaling pathway [GO:0016055]			http://www.uniprot.org/uniprot/Q2T9W6	http://www.genome.jp/dbget-bin/www_bget?bta:510368;
NM_001038098	LIMK2	Q32L23	LIM domain kinase 2 (LIMK-2) (EC 2.7.11.1)	intracellular signal transduction [GO:0035556]	cytoplasm [GO:0005737]; nucleus [GO:0005634]	ATP binding [GO:0005524]; metal ion binding [GO:0046872]; protein serine/threonine kinase activity [GO:0004674]; signal transducer activity [GO:0004871]	http://www.uniprot.org/uniprot/Q32L23	http://www.genome.jp/dbget-bin/www_bget?bta:513539;	http://string-db.org/newstring_cgi/show_network_section.pl?identifier=9913.ENSBTAP00000041788;
NM_001038101	IFT52	Q32KR5	Intraflagellar transport 52 homolog (Chlamydomonas)		motile cilium [GO:0031514]		http://www.uniprot.org/uniprot/Q32KR5	http://www.genome.jp/dbget-bin/www_bget?bta:513908;
NM_001038113	Augurin	Q32KM8	Augurin		extracellular region [GO:0005576]; transport vesicle [GO:0030133]		http://www.uniprot.org/uniprot/Q32KM8	http://www.genome.jp/dbget-bin/www_bget?bta:515133;	http://string-db.org/newstring_cgi/show_network_section.pl?identifier=9913.ENSBTAP00000016771;
NM_001038125	WDR68 DCAF7	Q32L87	DDB1 and CUL4 associated factor 7 (WD repeat domain 68)		Cul4-RING E3 ubiquitin ligase complex [GO:0080008]; cytosol [GO:0005829]; nuclear body [GO:0016604]; nuclear matrix [GO:0016363]; nucleus [GO:0005634]; protein complex [GO:0043234]		http://www.uniprot.org/uniprot/Q32L87	http://www.genome.jp/dbget-bin/www_bget?bta:516678;	http://string-db.org/newstring_cgi/show_network_section.pl?identifier=9913.ENSBTAP00000004550;
NM_001038168	ICA1	Q32KU0	Islet cell autoantigen 1, 69kDa	regulation of insulin secretion [GO:0050796]	Golgi membrane [GO:0000139]; secretory granule membrane [GO:0030667]	protein domain specific binding [GO:0019904]	http://www.uniprot.org/uniprot/Q32KU0	http://www.genome.jp/dbget-bin/www_bget?bta:535346;
NM_001038171	AGFG1 HRB RIP	Q2TA45	Arf-GAP domain and FG repeat-containing protein 1 (HIV-1 Rev-binding protein homolog) (Nucleoporin-like protein RIP)	acrosome assembly [GO:0001675]; intermediate filament organization [GO:0045109]; multicellular organism development [GO:0007275]; spermatid nucleus differentiation [GO:0007289]; transport [GO:0006810]	cell projection [GO:0042995]; cytoplasmic vesicle [GO:0031410]; neuronal cell body [GO:0043025]; nucleus [GO:0005634]	DNA binding [GO:0003677]; GTPase activator activity [GO:0005096]; metal ion binding [GO:0046872]	http://www.uniprot.org/uniprot/Q2TA45	http://www.genome.jp/dbget-bin/www_bget?bta:536149;	http://string-db.org/newstring_cgi/show_network_section.pl?identifier=9913.ENSBTAP00000028427;
NM_001038172	PGP	Q2T9S4	Glycerol-3-phosphate phosphatase (G3PP) (EC 3.1.3.21) (Aspartate-based ubiquitous Mg(2+)-dependent phosphatase) (AUM) (EC 3.1.3.48) (Phosphoglycolate phosphatase) (PGP)	dephosphorylation [GO:0016311]; glycerol biosynthetic process [GO:0006114]; glycerophospholipid metabolic process [GO:0006650]; negative regulation of gluconeogenesis [GO:0045721]; peptidyl-tyrosine dephosphorylation [GO:0035335]	cytosol [GO:0005829]	glycerol-1-phosphatase activity [GO:0000121]; glycerol-3-phosphatase activity [GO:0043136]; magnesium ion binding [GO:0000287]; nucleotide phosphatase activity, acting on free nucleotides [GO:0098519]; phosphoglycolate phosphatase activity [GO:0008967]; phosphoprotein phosphatase activity [GO:0004721]; protein tyrosine phosphatase activity [GO:0004725]	http://www.uniprot.org/uniprot/Q2T9S4	http://www.genome.jp/dbget-bin/www_bget?bta:538173;	http://string-db.org/newstring_cgi/show_network_section.pl?identifier=9913.ENSBTAP00000013127;
NM_001038179	CNN3	Q32L92	Calponin-3 (Calponin, acidic isoform)	actomyosin structure organization [GO:0031032]		actin binding [GO:0003779]; calmodulin binding [GO:0005516]; microtubule binding [GO:0008017]	http://www.uniprot.org/uniprot/Q32L92	http://www.genome.jp/dbget-bin/www_bget?bta:538975;	http://string-db.org/newstring_cgi/show_network_section.pl?identifier=9913.ENSBTAP00000027115;
NM_001038183	CSRP2	Q32LE9	Cysteine and glycine-rich protein 2 (Cysteine-rich protein 2) (CRP2)	cell differentiation [GO:0030154]; multicellular organism development [GO:0007275]	focal adhesion [GO:0005925]; nucleus [GO:0005634]	metal ion binding [GO:0046872]	http://www.uniprot.org/uniprot/Q32LE9	http://www.genome.jp/dbget-bin/www_bget?bta:539381;
NM_001038206	SPRYD7 CLLD6	Q2T9X3	SPRY domain-containing protein 7 (Chronic lymphocytic leukemia deletion region gene 6 protein homolog) (CLL deletion region gene 6 protein homolog)				http://www.uniprot.org/uniprot/Q2T9X3	http://www.genome.jp/dbget-bin/www_bget?bta:615298;	http://string-db.org/newstring_cgi/show_network_section.pl?identifier=9913.ENSBTAP00000025061;
NM_001038214	SKAP2 SCAP2	Q32LP7	Src kinase-associated phosphoprotein 2 (Src family-associated phosphoprotein 2)	B cell activation [GO:0042113]; immune response-activating signal transduction [GO:0002757]; negative regulation of cell proliferation [GO:0008285]	cytoplasm [GO:0005737]; plasma membrane [GO:0005886]	SH3/SH2 adaptor activity [GO:0005070]	http://www.uniprot.org/uniprot/Q32LP7	http://www.genome.jp/dbget-bin/www_bget?bta:616545;	http://string-db.org/newstring_cgi/show_network_section.pl?identifier=9913.ENSBTAP00000043366;
NM_001038215	CMSS1	Q2T9Y1	Uncharacterized protein C3orf26 homolog		90S preribosome [GO:0030686]; nucleus [GO:0005634]	RNA binding [GO:0003723]	http://www.uniprot.org/uniprot/Q2T9Y1	http://www.genome.jp/dbget-bin/www_bget?bta:616567;	http://string-db.org/newstring_cgi/show_network_section.pl?identifier=9913.ENSBTAP00000018160;
NM_001038521	PLAC9	Q2TBK3	Placenta-specific protein 9		extracellular region [GO:0005576]		http://www.uniprot.org/uniprot/Q2TBK3	http://www.genome.jp/dbget-bin/www_bget?bta:510496;	http://string-db.org/newstring_cgi/show_network_section.pl?identifier=9913.ENSBTAP00000027890;
NM_001038568	GPR84	Q5BIQ2	Inflammation-related G protein-coupled receptor EX33		integral component of membrane [GO:0016021]	G-protein coupled receptor activity [GO:0004930]	http://www.uniprot.org/uniprot/Q5BIQ2	http://www.genome.jp/dbget-bin/www_bget?bta:540044;
NM_001038584	AKR1C3	Q2TBN0	Aldo-keto reductase family 1, member C3 (3-alpha hydroxysteroid dehydrogenase, type II)			oxidoreductase activity [GO:0016491]	http://www.uniprot.org/uniprot/Q2TBN0	http://www.genome.jp/dbget-bin/www_bget?bta:617917;
NM_001040469	C3	Q2UVX4	Complement C3 [Cleaved into: Complement C3 beta chain; Complement C3 alpha chain; C3a anaphylatoxin; C3-beta-c (C3bc); Acylation stimulating protein (ASP) (C3adesArg); Complement C3b alpha' chain; Complement C3c alpha' chain fragment 1; Complement C3dg fragment; Complement C3g fragment; Complement C3d fragment; Complement C3f fragment; Complement C3c alpha' chain fragment 2]	complement activation, alternative pathway [GO:0006957]; complement activation, classical pathway [GO:0006958]; fatty acid metabolic process [GO:0006631]; inflammatory response [GO:0006954]; positive regulation of glucose transport [GO:0010828]; positive regulation of G-protein coupled receptor protein signaling pathway [GO:0045745]; positive regulation of lipid storage [GO:0010884]; positive reg…	extracellular space [GO:0005615]	C5L2 anaphylatoxin chemotactic receptor binding [GO:0031715]; endopeptidase inhibitor activity [GO:0004866]	http://www.uniprot.org/uniprot/Q2UVX4	http://www.genome.jp/dbget-bin/www_bget?bta:280677;	http://string-db.org/newstring_cgi/show_network_section.pl?identifier=9913.ENSBTAP00000022979;
NM_001040470	HP	Q2TBU0	Haptoglobin (Zonulin) [Cleaved into: Haptoglobin alpha chain; Haptoglobin beta chain]	acute-phase response [GO:0006953]; defense response to bacterium [GO:0042742]; immune system process [GO:0002376]	extracellular space [GO:0005615]	antioxidant activity [GO:0016209]; hemoglobin binding [GO:0030492]	http://www.uniprot.org/uniprot/Q2TBU0	http://www.genome.jp/dbget-bin/www_bget?bta:280692;	http://string-db.org/newstring_cgi/show_network_section.pl?identifier=9913.ENSBTAP00000008335;
NM_001040474	GLUL	P15103	Glutamine synthetase (GS) (EC 6.3.1.2) (Glutamate decarboxylase) (EC 4.1.1.15) (Glutamate--ammonia ligase)	cell proliferation [GO:0008283]; cellular response to starvation [GO:0009267]; glutamine biosynthetic process [GO:0006542]; response to glucose [GO:0009749]	cell body [GO:0044297]; cytosol [GO:0005829]; extracellular exosome [GO:0070062]; glial cell projection [GO:0097386]; mitochondrion [GO:0005739]; myelin sheath [GO:0043209]; nucleus [GO:0005634]	ATP binding [GO:0005524]; glutamate-ammonia ligase activity [GO:0004356]; glutamate decarboxylase activity [GO:0004351]; identical protein binding [GO:0042802]	http://www.uniprot.org/uniprot/P15103	http://www.genome.jp/dbget-bin/www_bget?bta:281199;	http://string-db.org/newstring_cgi/show_network_section.pl?identifier=9913.ENSBTAP00000038301;
NM_001040475	RBP4	G1K122	Retinol-binding protein 4	eye development [GO:0001654]; gluconeogenesis [GO:0006094]; glucose homeostasis [GO:0042593]; maintenance of gastrointestinal epithelium [GO:0030277]; positive regulation of insulin secretion [GO:0032024]; response to retinoic acid [GO:0032526]; retinol metabolic process [GO:0042572]	extracellular exosome [GO:0070062]	retinol binding [GO:0019841]; transporter activity [GO:0005215]	http://www.uniprot.org/uniprot/G1K122	http://www.genome.jp/dbget-bin/www_bget?bta:281444;
NM_001040479	POSTN	Q2KJC7	Periostin (Periostin variant 7) (Periostin, osteoblast specific factor)				http://www.uniprot.org/uniprot/Q2KJC7	http://www.genome.jp/dbget-bin/www_bget?bta:281960;
NM_001040481	HLA-DMB BOLA-DMB DMB	Q58DW7	MHC class II antigen (Major histocompatibility complex, class II, DM beta) (Major histocompatibility complex, class II, DM beta-chain, expressed)	antigen processing and presentation of peptide or polysaccharide antigen via MHC class II [GO:0002504]; immune response [GO:0006955]	integral component of membrane [GO:0016021]; MHC class II protein complex [GO:0042613]		http://www.uniprot.org/uniprot/Q58DW7	http://www.genome.jp/dbget-bin/www_bget?bta:282491;	http://string-db.org/newstring_cgi/show_network_section.pl?identifier=9913.ENSBTAP00000016520;
NM_001040499	ADIPOR2	Q32KM7	Adiponectin receptor 2	adiponectin-activated signaling pathway [GO:0033211]; glucose homeostasis [GO:0042593]; vascular wound healing [GO:0061042]	cell [GO:0005623]; integral component of membrane [GO:0016021]; intrinsic component of plasma membrane [GO:0031226]; plasma membrane [GO:0005886]	adipokinetic hormone receptor activity [GO:0097003]; adiponectin binding [GO:0055100]; hormone binding [GO:0042562]; identical protein binding [GO:0042802]; protein heterodimerization activity [GO:0046982]; receptor activity [GO:0004872]	http://www.uniprot.org/uniprot/Q32KM7	http://www.genome.jp/dbget-bin/www_bget?bta:407234;	http://string-db.org/newstring_cgi/show_network_section.pl?identifier=9913.ENSBTAP00000011923;
NM_001040511	SQRDL	Q3MHW4	SQRDL protein			oxidoreductase activity [GO:0016491]	http://www.uniprot.org/uniprot/Q3MHW4	http://www.genome.jp/dbget-bin/www_bget?bta:507858;
NM_001040519	CLDN7	Q3B7N4	Claudin-7		apicolateral plasma membrane [GO:0016327]; basolateral plasma membrane [GO:0016323]; bicellular tight junction [GO:0005923]; integral component of membrane [GO:0016021]; lateral plasma membrane [GO:0016328]	structural molecule activity [GO:0005198]	http://www.uniprot.org/uniprot/Q3B7N4	http://www.genome.jp/dbget-bin/www_bget?bta:512975;	http://string-db.org/newstring_cgi/show_network_section.pl?identifier=9913.ENSBTAP00000025906;
NM_001040533	THRSP	Q690M9	Thyroid hormone-responsive protein				http://www.uniprot.org/uniprot/Q690M9	http://www.genome.jp/dbget-bin/www_bget?bta:515940;
NM_001040538	PTAFR PAFR	Q9TTY5	Platelet-activating factor receptor (PAF-R) (PAFr)	chemotaxis [GO:0006935]; cytokine production [GO:0001816]; female pregnancy [GO:0007565]; inflammatory response [GO:0006954]; inositol trisphosphate biosynthetic process [GO:0032959]; phosphatidylinositol-mediated signaling [GO:0048015]	integral component of membrane [GO:0016021]; integral component of plasma membrane [GO:0005887]; intracellular [GO:0005622]; plasma membrane [GO:0005886]	G-protein coupled purinergic nucleotide receptor activity [GO:0045028]; lipopolysaccharide binding [GO:0001530]; lipopolysaccharide receptor activity [GO:0001875]; phospholipid binding [GO:0005543]; platelet activating factor receptor activity [GO:0004992]	http://www.uniprot.org/uniprot/Q9TTY5	http://www.genome.jp/dbget-bin/www_bget?bta:518283;	http://string-db.org/newstring_cgi/show_network_section.pl?identifier=9913.ENSBTAP00000038567;
NM_001040541	UCHL3	Q2TBG8	Ubiquitin carboxyl-terminal hydrolase isozyme L3 (UCH-L3) (EC 3.4.19.12) (Ubiquitin thioesterase L3)	protein deubiquitination [GO:0016579]; ubiquitin-dependent protein catabolic process [GO:0006511]	cytoplasm [GO:0005737]; cytosol [GO:0005829]; extracellular exosome [GO:0070062]; nucleus [GO:0005634]	thiol-dependent ubiquitin-specific protease activity [GO:0004843]; ubiquitin binding [GO:0043130]	http://www.uniprot.org/uniprot/Q2TBG8	http://www.genome.jp/dbget-bin/www_bget?bta:520170;	http://string-db.org/newstring_cgi/show_network_section.pl?identifier=9913.ENSBTAP00000035448;
NM_001040554	HLA-A	Q5E9C9	Major histocompatibility complex, class I, A	antigen processing and presentation of peptide antigen via MHC class I [GO:0002474]; immune response [GO:0006955]	integral component of membrane [GO:0016021]; MHC class I protein complex [GO:0042612]		http://www.uniprot.org/uniprot/Q5E9C9	http://www.genome.jp/dbget-bin/www_bget?bta:782684;
NM_001040555	IRAK1	Q2LGB3	Interleukin-1 receptor-associated kinase 1 (IRAK-1) (EC 2.7.11.1)	innate immune response [GO:0045087]; interleukin-1-mediated signaling pathway [GO:0070498]; intracellular signal transduction [GO:0035556]; positive regulation of I-kappaB kinase/NF-kappaB signaling [GO:0043123]; positive regulation of MAP kinase activity [GO:0043406]; positive regulation of NF-kappaB transcription factor activity [GO:0051092]; toll-like receptor 4 signaling pathway [GO:0034142]	cytoplasm [GO:0005737]; lipid particle [GO:0005811]; nucleus [GO:0005634]	ATP binding [GO:0005524]; protein serine/threonine kinase activity [GO:0004674]	http://www.uniprot.org/uniprot/Q2LGB3	http://www.genome.jp/dbget-bin/www_bget?bta:533953;	http://string-db.org/newstring_cgi/show_network_section.pl?identifier=9913.ENSBTAP00000021407;
NM_001040590	RNASE4	Q58DP6	Ribonuclease 4 (Ribonuclease, RNase A family, 4)		extracellular exosome [GO:0070062]	endonuclease activity [GO:0004519]; nucleic acid binding [GO:0003676]	http://www.uniprot.org/uniprot/Q58DP6	http://www.genome.jp/dbget-bin/www_bget?bta:616089;
NM_001040601	RSU1	Q5E9C0	Ras suppressor protein 1 (Rsu-1)	positive regulation of cell-substrate adhesion [GO:0010811]; positive regulation of GTPase activity [GO:0043547]	extracellular exosome [GO:0070062]; focal adhesion [GO:0005925]		http://www.uniprot.org/uniprot/Q5E9C0	http://www.genome.jp/dbget-bin/www_bget?bta:617534;	http://string-db.org/newstring_cgi/show_network_section.pl?identifier=9913.ENSBTAP00000039209;
NM_001040606	OAS1	Q5MYT8	2'-5'-oligoadenylate synthetase 1	defense response to virus [GO:0051607]; immune response [GO:0006955]		ATP binding [GO:0005524]; double-stranded RNA binding [GO:0003725]; nucleotidyltransferase activity [GO:0016779]	http://www.uniprot.org/uniprot/Q5MYT8	http://www.genome.jp/dbget-bin/www_bget?bta:654488;
NM_001045877	BMP4	Q2KJH1	Bone morphogenetic protein 4 (BMP-4)	activation of MAPKK activity [GO:0000186]; anterior/posterior axis specification [GO:0009948]; aortic valve morphogenesis [GO:0003180]; blood vessel endothelial cell proliferation involved in sprouting angiogenesis [GO:0002043]; BMP signaling pathway [GO:0030509]; BMP signaling pathway involved in heart development [GO:0061312]; BMP signaling pathway involved in heart induction [GO:0003130]; BMP …	extracellular space [GO:0005615]; proteinaceous extracellular matrix [GO:0005578]	BMP receptor binding [GO:0070700]; chemoattractant activity [GO:0042056]; co-receptor binding [GO:0039706]; cytokine activity [GO:0005125]; growth factor activity [GO:0008083]; heparin binding [GO:0008201]; transforming growth factor beta receptor binding [GO:0005160]	http://www.uniprot.org/uniprot/Q2KJH1	http://www.genome.jp/dbget-bin/www_bget?bta:407216;	http://string-db.org/newstring_cgi/show_network_section.pl?identifier=9913.ENSBTAP00000004992;
NM_001045878	GATM	Q2HJ74	Glycine amidinotransferase, mitochondrial (EC 2.1.4.1) (L-arginine:glycine amidinotransferase) (Transamidinase)	creatine biosynthetic process [GO:0006601]; learning or memory [GO:0007611]; multicellular organism development [GO:0007275]; muscle atrophy [GO:0014889]	extracellular exosome [GO:0070062]; mitochondrial inner membrane [GO:0005743]; mitochondrial intermembrane space [GO:0005758]; mitochondrion [GO:0005739]	amidinotransferase activity [GO:0015067]; glycine amidinotransferase activity [GO:0015068]	http://www.uniprot.org/uniprot/Q2HJ74	http://www.genome.jp/dbget-bin/www_bget?bta:414732;	http://string-db.org/newstring_cgi/show_network_section.pl?identifier=9913.ENSBTAP00000007338;
NM_001045888	PCOLCE	Q2HJB6	Procollagen C-endopeptidase enhancer	cellular response to leukemia inhibitory factor [GO:1990830]; proteolysis [GO:0006508]	collagen trimer [GO:0005581]; extracellular exosome [GO:0070062]; extracellular matrix [GO:0031012]	collagen binding [GO:0005518]; heparin binding [GO:0008201]; peptidase activator activity [GO:0016504]	http://www.uniprot.org/uniprot/Q2HJB6	http://www.genome.jp/dbget-bin/www_bget?bta:504471;	http://string-db.org/newstring_cgi/show_network_section.pl?identifier=9913.ENSBTAP00000027347;
NM_001045902	CD68	Q2KIW2	CD68 molecule	cellular response to organic substance [GO:0071310]	integral component of membrane [GO:0016021]; lysosomal membrane [GO:0005765]		http://www.uniprot.org/uniprot/Q2KIW2	http://www.genome.jp/dbget-bin/www_bget?bta:504960;	http://string-db.org/newstring_cgi/show_network_section.pl?identifier=9913.ENSBTAP00000000146;
NM_001045903	DPT	P19427	Dermatopontin (22 kDa extracellular matrix protein) (Dermatan sulfate proteoglycan-associated protein 22K) (Tyrosine-rich acidic matrix protein) (TRAMP)	cell adhesion [GO:0007155]; collagen fibril organization [GO:0030199]; negative regulation of cell proliferation [GO:0008285]	extracellular exosome [GO:0070062]; extracellular matrix [GO:0031012]; extracellular space [GO:0005615]; proteinaceous extracellular matrix [GO:0005578]		http://www.uniprot.org/uniprot/P19427	http://www.genome.jp/dbget-bin/www_bget?bta:504963;	http://string-db.org/newstring_cgi/show_network_section.pl?identifier=9913.ENSBTAP00000028263;
NM_001045941	RSAD2	Q2HJF9	Radical S-adenosyl methionine domain-containing protein 2 (Viperin) (Virus inhibitory protein, endoplasmic reticulum-associated, interferon-inducible)	CD4-positive, alpha-beta T cell activation [GO:0035710]; CD4-positive, alpha-beta T cell differentiation [GO:0043367]; defense response to virus [GO:0051607]; innate immune response [GO:0045087]; negative regulation of protein secretion [GO:0050709]; negative regulation of viral genome replication [GO:0045071]; positive regulation of T-helper 2 cell cytokine production [GO:2000553]; positive regu…	endoplasmic reticulum [GO:0005783]; endoplasmic reticulum membrane [GO:0005789]; fibrillar center [GO:0001650]; lipid particle [GO:0005811]; mitochondrial inner membrane [GO:0005743]; mitochondrial outer membrane [GO:0005741]	4 iron, 4 sulfur cluster binding [GO:0051539]; catalytic activity [GO:0003824]; metal ion binding [GO:0046872]; protein self-association [GO:0043621]	http://www.uniprot.org/uniprot/Q2HJF9	http://www.genome.jp/dbget-bin/www_bget?bta:506415;	http://string-db.org/newstring_cgi/show_network_section.pl?identifier=9913.ENSBTAP00000021373;
NM_001045950	FAM46B	Q29RH2	Protein FAM46B				http://www.uniprot.org/uniprot/Q29RH2	http://www.genome.jp/dbget-bin/www_bget?bta:506745;	http://string-db.org/newstring_cgi/show_network_section.pl?identifier=9913.ENSBTAP00000024500;
NM_001045951	CARHSP1 BOS_22447	Q2NKU4	Calcium regulated heat stable protein 1 (Calcium regulated heat stable protein 1, 24kDa)	regulation of mRNA stability [GO:0043488]; regulation of transcription, DNA-templated [GO:0006355]	cytoplasm [GO:0005737]; cytoplasmic exosome (RNase complex) [GO:0000177]; cytosol [GO:0005829]; extracellular exosome [GO:0070062]; P granule [GO:0043186]	DNA binding [GO:0003677]; mRNA 3'-UTR binding [GO:0003730]	http://www.uniprot.org/uniprot/Q2NKU4	http://www.genome.jp/dbget-bin/www_bget?bta:506760;	http://string-db.org/newstring_cgi/show_network_section.pl?identifier=9913.ENSBTAP00000001890;
NM_001045976	CHMP4C	Q2HJ35	Charged multivesicular body protein 4C (Chromatin modifying protein 4C)	abscission [GO:0009838]; cell separation after cytokinesis [GO:0000920]; mitotic cytokinesis checkpoint [GO:0044878]; mitotic metaphase plate congression [GO:0007080]; negative regulation of cytokinesis [GO:0032466]; nucleus organization [GO:0006997]; positive regulation of viral release from host cell [GO:1902188]; regulation of centrosome duplication [GO:0010824]; regulation of mitotic spindle …	extracellular exosome [GO:0070062]; Flemming body [GO:0090543]; intracellular [GO:0005622]	protein homodimerization activity [GO:0042803]	http://www.uniprot.org/uniprot/Q2HJ35	http://www.genome.jp/dbget-bin/www_bget?bta:507572;	http://string-db.org/newstring_cgi/show_network_section.pl?identifier=9913.ENSBTAP00000006291;
NM_001045985	SORBS3	Q29RN1	Sorbin and SH3 domain containing 3	actin filament organization [GO:0007015]; cell adhesion [GO:0007155]			http://www.uniprot.org/uniprot/Q29RN1	http://www.genome.jp/dbget-bin/www_bget?bta:507914;
NM_001046001	REM1	Q29RP3	RAS (RAD and GEM)-like GTP-binding 1 (RRAD and GEM like GTPase 1)	negative regulation of high voltage-gated calcium channel activity [GO:1901842]; signal transduction [GO:0007165]	membrane [GO:0016020]	GTPase activity [GO:0003924]; GTP binding [GO:0005525]	http://www.uniprot.org/uniprot/Q29RP3	http://www.genome.jp/dbget-bin/www_bget?bta:508364;	http://string-db.org/newstring_cgi/show_network_section.pl?identifier=9913.ENSBTAP00000018843;
NM_001046004	GSDMC	Q2KJ26	Gasdermin C		microtubule organizing center [GO:0005815]; mitochondrion [GO:0005739]		http://www.uniprot.org/uniprot/Q2KJ26	http://www.genome.jp/dbget-bin/www_bget?bta:508492;	http://string-db.org/newstring_cgi/show_network_section.pl?identifier=9913.ENSBTAP00000023238;
NM_001046023	TMEM125	Q2HJ59	Transmembrane protein 125		integral component of membrane [GO:0016021]		http://www.uniprot.org/uniprot/Q2HJ59	http://www.genome.jp/dbget-bin/www_bget?bta:509101;	http://string-db.org/newstring_cgi/show_network_section.pl?identifier=9913.ENSBTAP00000028077;
NM_001046032	ISYNA1 INO1	Q2NL29	Inositol-3-phosphate synthase 1 (IPS 1) (EC 5.5.1.4) (Myo-inositol 1-phosphate synthase) (MI-1-P synthase) (MIP synthase)	inositol biosynthetic process [GO:0006021]; phospholipid biosynthetic process [GO:0008654]	cytoplasm [GO:0005737]	inositol-3-phosphate synthase activity [GO:0004512]	http://www.uniprot.org/uniprot/Q2NL29	http://www.genome.jp/dbget-bin/www_bget?bta:509394;	http://string-db.org/newstring_cgi/show_network_section.pl?identifier=9913.ENSBTAP00000023241;
NM_001046044	CMPK1 CMPK	Q2KIW9	UMP-CMP kinase (EC 2.7.4.14) (Deoxycytidylate kinase) (CK) (dCMP kinase) (Nucleoside-diphosphate kinase) (EC 2.7.4.6) (Uridine monophosphate/cytidine monophosphate kinase) (UMP/CMP kinase) (UMP/CMPK)	'de novo' pyrimidine nucleobase biosynthetic process [GO:0006207]; nucleoside diphosphate phosphorylation [GO:0006165]; nucleoside triphosphate biosynthetic process [GO:0009142]; pyrimidine nucleotide biosynthetic process [GO:0006221]	cytoplasm [GO:0005737]; extracellular exosome [GO:0070062]; nucleolus [GO:0005730]	ATP binding [GO:0005524]; cytidylate kinase activity [GO:0004127]; nucleoside diphosphate kinase activity [GO:0004550]; uridylate kinase activity [GO:0009041]	http://www.uniprot.org/uniprot/Q2KIW9	http://www.genome.jp/dbget-bin/www_bget?bta:509965;	http://string-db.org/newstring_cgi/show_network_section.pl?identifier=9913.ENSBTAP00000026582;
NM_001046048	SELENBP1 SBP	Q2KJ32	Selenium-binding protein 1 (56 kDa selenium-binding protein) (SBP56) (SP56)	protein transport [GO:0015031]	cytosol [GO:0005829]; extracellular exosome [GO:0070062]; fibrillar center [GO:0001650]; membrane [GO:0016020]	selenium binding [GO:0008430]	http://www.uniprot.org/uniprot/Q2KJ32	http://www.genome.jp/dbget-bin/www_bget?bta:510154;	http://string-db.org/newstring_cgi/show_network_section.pl?identifier=9913.ENSBTAP00000010644;
NM_001046054	BLNK	Q2KJG7	B-cell linker				http://www.uniprot.org/uniprot/Q2KJG7	http://www.genome.jp/dbget-bin/www_bget?bta:510393;
NM_001046057	ADH6	Q2KII0	Alcohol dehydrogenase 6 (Class V)			oxidoreductase activity [GO:0016491]; zinc ion binding [GO:0008270]	http://www.uniprot.org/uniprot/Q2KII0	http://www.genome.jp/dbget-bin/www_bget?bta:510551;
NM_001046069	LCAT	Q2KIW4	Lecithin-cholesterol acyltransferase	cholesterol esterification [GO:0034435]; cholesterol homeostasis [GO:0042632]; cholesterol metabolic process [GO:0008203]; high-density lipoprotein particle remodeling [GO:0034375]; lipoprotein biosynthetic process [GO:0042158]; phosphatidylcholine biosynthetic process [GO:0006656]; regulation of high-density lipoprotein particle assembly [GO:0090107]; reverse cholesterol transport [GO:0043691]; …	extracellular exosome [GO:0070062]; high-density lipoprotein particle [GO:0034364]; integral component of membrane [GO:0016021]	apolipoprotein A-I binding [GO:0034186]; phosphatidylcholine-sterol O-acyltransferase activity [GO:0004607]	http://www.uniprot.org/uniprot/Q2KIW4	http://www.genome.jp/dbget-bin/www_bget?bta:510960;	http://string-db.org/newstring_cgi/show_network_section.pl?identifier=9913.ENSBTAP00000024018;
NM_001046097	FGL2	Q29RY7	Fibroleukin (Fibrinogen-like protein 2)		cell surface [GO:0009986]; extracellular exosome [GO:0070062]	peptidase activator activity [GO:0016504]; peptidase activity [GO:0008233]	http://www.uniprot.org/uniprot/Q29RY7	http://www.genome.jp/dbget-bin/www_bget?bta:511711;	http://string-db.org/newstring_cgi/show_network_section.pl?identifier=9913.ENSBTAP00000012815;
NM_001046098	LTC4S	Q2NKS0	Leukotriene C4 synthase (LTC4 synthase) (EC 4.4.1.20) (Leukotriene-C(4) synthase)	leukotriene biosynthetic process [GO:0019370]	endoplasmic reticulum [GO:0005783]; endoplasmic reticulum membrane [GO:0005789]; integral component of membrane [GO:0016021]; nuclear envelope [GO:0005635]; nuclear outer membrane [GO:0005640]	enzyme activator activity [GO:0008047]; glutathione peroxidase activity [GO:0004602]; glutathione transferase activity [GO:0004364]; leukotriene-C4 synthase activity [GO:0004464]; lipid binding [GO:0008289]	http://www.uniprot.org/uniprot/Q2NKS0	http://www.genome.jp/dbget-bin/www_bget?bta:511749;	http://string-db.org/newstring_cgi/show_network_section.pl?identifier=9913.ENSBTAP00000012836;
NM_001046144	PHF11	Q2HJ93	PHD finger protein 11	regulation of transcription, DNA-templated [GO:0006355]; transcription, DNA-templated [GO:0006351]	nucleus [GO:0005634]	metal ion binding [GO:0046872]	http://www.uniprot.org/uniprot/Q2HJ93	http://www.genome.jp/dbget-bin/www_bget?bta:513331;	http://string-db.org/newstring_cgi/show_network_section.pl?identifier=9913.ENSBTAP00000017493;
NM_001046149	TAGLN SM22	Q9TS87	Transgelin (25 kDa F-actin-binding protein) (Smooth muscle protein 22-alpha) (SM22-alpha)	epithelial cell differentiation [GO:0030855]	cytoplasm [GO:0005737]	actin filament binding [GO:0051015]	http://www.uniprot.org/uniprot/Q9TS87	http://www.genome.jp/dbget-bin/www_bget?bta:513463;	http://string-db.org/newstring_cgi/show_network_section.pl?identifier=9913.ENSBTAP00000009469;
NM_001046151	PMVK	Q2KIU2	Phosphomevalonate kinase (PMKase) (EC 2.7.4.2)	cholesterol biosynthetic process [GO:0006695]; isopentenyl diphosphate biosynthetic process, mevalonate pathway [GO:0019287]	peroxisome [GO:0005777]	ATP binding [GO:0005524]; phosphomevalonate kinase activity [GO:0004631]	http://www.uniprot.org/uniprot/Q2KIU2	http://www.genome.jp/dbget-bin/www_bget?bta:513533;	http://string-db.org/newstring_cgi/show_network_section.pl?identifier=9913.ENSBTAP00000023689;
NM_001046162	DHRS7	Q24K14	Dehydrogenase/reductase (SDR family) member 7 (Dehydrogenase/reductase 7)		membrane [GO:0016020]	oxidoreductase activity [GO:0016491]	http://www.uniprot.org/uniprot/Q24K14	http://www.genome.jp/dbget-bin/www_bget?bta:514044;	http://string-db.org/newstring_cgi/show_network_section.pl?identifier=9913.ENSBTAP00000027623;
NM_001046163	DYDC2	Q2KIW3	DPY30 domain-containing protein 2	chromatin silencing at telomere [GO:0006348]; histone H3-K4 methylation [GO:0051568]	chromosome, telomeric region [GO:0000781]; Set1C/COMPASS complex [GO:0048188]		http://www.uniprot.org/uniprot/Q2KIW3	http://www.genome.jp/dbget-bin/www_bget?bta:514060;	http://string-db.org/newstring_cgi/show_network_section.pl?identifier=9913.ENSBTAP00000043930;
NM_001046176	SEPT10	Q2KJB1	Septin-10	cell cycle [GO:0007049]; cell division [GO:0051301]	cytoplasm [GO:0005737]; cytoskeleton [GO:0005856]	GTP binding [GO:0005525]	http://www.uniprot.org/uniprot/Q2KJB1	http://www.genome.jp/dbget-bin/www_bget?bta:514603;	http://string-db.org/newstring_cgi/show_network_section.pl?identifier=9913.ENSBTAP00000048430;
NM_001046178	PPP1R15A GADD34	Q2KI51	Protein phosphatase 1 regulatory subunit 15A (Growth arrest and DNA damage-inducible protein GADD34)	apoptotic process [GO:0006915]; regulation of translation [GO:0006417]	endoplasmic reticulum membrane [GO:0005789]; mitochondrial outer membrane [GO:0005741]		http://www.uniprot.org/uniprot/Q2KI51	http://www.genome.jp/dbget-bin/www_bget?bta:514688;	http://string-db.org/newstring_cgi/show_network_section.pl?identifier=9913.ENSBTAP00000001702;
NM_001046187	CCS	Q2KHY4	Copper chaperone for superoxide dismutase	metal ion transport [GO:0030001]; oxidation-reduction process [GO:0055114]; superoxide metabolic process [GO:0006801]		metal ion binding [GO:0046872]	http://www.uniprot.org/uniprot/Q2KHY4	http://www.genome.jp/dbget-bin/www_bget?bta:515022;
NM_001046206	APPL2	Q1RMW4	Adaptor protein, phosphotyrosine interacting with PH domain and leucine zipper 2 (Adaptor protein, phosphotyrosine interaction, PH domain and leucine zipper containing 2)	cell proliferation [GO:0008283]	endosome membrane [GO:0010008]; extracellular exosome [GO:0070062]; NuRD complex [GO:0016581]		http://www.uniprot.org/uniprot/Q1RMW4	http://www.genome.jp/dbget-bin/www_bget?bta:515605;	http://string-db.org/newstring_cgi/show_network_section.pl?identifier=9913.ENSBTAP00000041069;
NM_001046210	IL1R2	Q2KIE7	Interleukin 1 receptor type 2 (Interleukin 1 receptor, type II)	negative regulation of cytokine production involved in inflammatory response [GO:1900016]; negative regulation of interleukin-1 alpha secretion [GO:0050712]; negative regulation of interleukin-1-mediated signaling pathway [GO:2000660]; negative regulation of protein processing [GO:0010955]	cytoplasm [GO:0005737]; integral component of membrane [GO:0016021]	interleukin-1, Type II, blocking receptor activity [GO:0004910]; interleukin-1 binding [GO:0019966]	http://www.uniprot.org/uniprot/Q2KIE7	http://www.genome.jp/dbget-bin/www_bget?bta:515700;	http://string-db.org/newstring_cgi/show_network_section.pl?identifier=9913.ENSBTAP00000008322;
NM_001046212	CLEC3B	Q2KIS7	Tetranectin (TN) (C-type lectin domain family 3 member B)	bone mineralization [GO:0030282]; cellular response to transforming growth factor beta stimulus [GO:0071560]; positive regulation of plasminogen activation [GO:0010756]	cytoplasm [GO:0005737]; extracellular exosome [GO:0070062]; extracellular space [GO:0005615]; granular component [GO:0001652]	calcium ion binding [GO:0005509]; carbohydrate binding [GO:0030246]; heparin binding [GO:0008201]; kringle domain binding [GO:0036143]	http://www.uniprot.org/uniprot/Q2KIS7	http://www.genome.jp/dbget-bin/www_bget?bta:515783;	http://string-db.org/newstring_cgi/show_network_section.pl?identifier=9913.ENSBTAP00000024391;
NM_001046221	LYNX1	Q1RMQ4	Ly-6/neurotoxin-like protein 1	regulation of neurotransmitter receptor activity [GO:0099601]	anchored component of membrane [GO:0031225]; cell surface [GO:0009986]; dendrite [GO:0030425]; endoplasmic reticulum [GO:0005783]; extracellular exosome [GO:0070062]; plasma membrane [GO:0005886]	acetylcholine receptor binding [GO:0033130]; acetylcholine receptor regulator activity [GO:0030548]	http://www.uniprot.org/uniprot/Q1RMQ4	http://www.genome.jp/dbget-bin/www_bget?bta:516158;
NM_001046222	LFNG	Q2KJ92	Beta-1,3-N-acetylglucosaminyltransferase lunatic fringe (EC 2.4.1.222) (O-fucosylpeptide 3-beta-N-acetylglucosaminyltransferase)	compartment pattern specification [GO:0007386]; marginal zone B cell differentiation [GO:0002315]; negative regulation of Notch signaling pathway involved in somitogenesis [GO:1902367]; ovarian follicle development [GO:0001541]; positive regulation of meiotic cell cycle [GO:0051446]; positive regulation of Notch signaling pathway [GO:0045747]; positive regulation of protein binding [GO:0032092]; …	extracellular vesicle [GO:1903561]; integral component of Golgi membrane [GO:0030173]	metal ion binding [GO:0046872]; O-fucosylpeptide 3-beta-N-acetylglucosaminyltransferase activity [GO:0033829]	http://www.uniprot.org/uniprot/Q2KJ92	http://www.genome.jp/dbget-bin/www_bget?bta:516209;	http://string-db.org/newstring_cgi/show_network_section.pl?identifier=9913.ENSBTAP00000052963;
NM_001046232	GSTT1	Q2NL00	Glutathione S-transferase theta-1 (EC 2.5.1.18) (GST class-theta-1)	glutathione metabolic process [GO:0006749]	cytoplasm [GO:0005737]	glutathione transferase activity [GO:0004364]	http://www.uniprot.org/uniprot/Q2NL00	http://www.genome.jp/dbget-bin/www_bget?bta:517724;	http://string-db.org/newstring_cgi/show_network_section.pl?identifier=9913.ENSBTAP00000007403;
NM_001046265	SOSTDC1	Q2HJ20	Sclerostin domain containing 1	hair follicle morphogenesis [GO:0031069]; mammary gland bud morphogenesis [GO:0060648]; negative regulation of BMP signaling pathway [GO:0030514]; negative regulation of canonical Wnt signaling pathway [GO:0090090]; negative regulation of cell fate commitment [GO:0010454]; odontogenesis of dentin-containing tooth [GO:0042475]; pattern specification process [GO:0007389]	extracellular space [GO:0005615]		http://www.uniprot.org/uniprot/Q2HJ20	http://www.genome.jp/dbget-bin/www_bget?bta:523184;	http://string-db.org/newstring_cgi/show_network_section.pl?identifier=9913.ENSBTAP00000007076;
NM_001046266	GLT8D2	Q2HJ96	Glycosyltransferase 8 domain-containing protein 2 (EC 2.4.1.-)	polysaccharide biosynthetic process [GO:0000271]	Golgi apparatus [GO:0005794]; integral component of membrane [GO:0016021]	transferase activity, transferring glycosyl groups [GO:0016757]	http://www.uniprot.org/uniprot/Q2HJ96	http://www.genome.jp/dbget-bin/www_bget?bta:523294;	http://string-db.org/newstring_cgi/show_network_section.pl?identifier=9913.ENSBTAP00000001224;
NM_001046286	HSD17B11	Q2KIS5	Hydroxysteroid (17-beta) dehydrogenase 11 (Hydroxysteroid 17-beta dehydrogenase 11)	androgen catabolic process [GO:0006710]	cytoplasm [GO:0005737]; integral component of membrane [GO:0016021]; lipid particle [GO:0005811]	steroid dehydrogenase activity [GO:0016229]	http://www.uniprot.org/uniprot/Q2KIS5	http://www.genome.jp/dbget-bin/www_bget?bta:527592;	http://string-db.org/newstring_cgi/show_network_section.pl?identifier=9913.ENSBTAP00000008272;
NM_001046296	TBC1D24	Q29RJ2	TBC1 domain family member 24			GTPase activator activity [GO:0005096]	http://www.uniprot.org/uniprot/Q29RJ2	http://www.genome.jp/dbget-bin/www_bget?bta:529002;	http://string-db.org/newstring_cgi/show_network_section.pl?identifier=9913.ENSBTAP00000007182;
NM_001046297	ARHGEF10L GRINCHGEF	Q29RM4	Rho guanine nucleotide exchange factor 10-like protein (GrinchGEF)	regulation of Rho protein signal transduction [GO:0035023]	cytoplasm [GO:0005737]	Rho guanyl-nucleotide exchange factor activity [GO:0005089]	http://www.uniprot.org/uniprot/Q29RM4	http://www.genome.jp/dbget-bin/www_bget?bta:529043;	http://string-db.org/newstring_cgi/show_network_section.pl?identifier=9913.ENSBTAP00000000909;
NM_001046307	C2CD4A FAM148A NLF1	Q2KJ18	C2 calcium-dependent domain-containing protein 4A (Nuclear-localized factor 1) (Protein FAM148A)		nucleus [GO:0005634]; plasma membrane [GO:0005886]	calcium-dependent phospholipid binding [GO:0005544]; calcium ion binding [GO:0005509]	http://www.uniprot.org/uniprot/Q2KJ18	http://www.genome.jp/dbget-bin/www_bget?bta:529849;	http://string-db.org/newstring_cgi/show_network_section.pl?identifier=9913.ENSBTAP00000027736;
NM_001046309	BAMBI	Q1RMX1	BMP and activin membrane-bound inhibitor homolog	cell migration [GO:0016477]; negative regulation of transforming growth factor beta receptor signaling pathway [GO:0030512]; positive regulation of canonical Wnt signaling pathway [GO:0090263]; positive regulation of catenin import into nucleus [GO:0035413]; positive regulation of cell proliferation [GO:0008284]; positive regulation of epithelial to mesenchymal transition [GO:0010718]; positive r…	cytoplasm [GO:0005737]; integral component of membrane [GO:0016021]; plasma membrane [GO:0005886]	frizzled binding [GO:0005109]	http://www.uniprot.org/uniprot/Q1RMX1	http://www.genome.jp/dbget-bin/www_bget?bta:530147;	http://string-db.org/newstring_cgi/show_network_section.pl?identifier=9913.ENSBTAP00000003960;
NM_001046312	PKD2 TRPP2	Q4GZT3	Polycystin-2 (Polycystic kidney disease 2 protein homolog) (Transient receptor potential cation channel subfamily P member 2)	aorta development [GO:0035904]; branching involved in ureteric bud morphogenesis [GO:0001658]; calcium ion transmembrane transport [GO:0070588]; cell cycle arrest [GO:0007050]; cellular response to calcium ion [GO:0071277]; cellular response to cAMP [GO:0071320]; cellular response to fluid shear stress [GO:0071498]; cellular response to hydrostatic pressure [GO:0071464]; cellular response to osmo…	basal cortex [GO:0045180]; basal plasma membrane [GO:0009925]; cell-cell junction [GO:0005911]; ciliary basal body [GO:0036064]; ciliary membrane [GO:0060170]; cytoplasmic vesicle membrane [GO:0030659]; extracellular exosome [GO:0070062]; filamentous actin [GO:0031941]; integral component of cytoplasmic side of endoplasmic reticulum membrane [GO:0071458]; integral component of lumenal side of end…	actinin binding [GO:0042805]; ATPase binding [GO:0051117]; calcium channel activity [GO:0005262]; calcium-induced calcium release activity [GO:0048763]; calcium ion binding [GO:0005509]; HLH domain binding [GO:0043398]; ion channel binding [GO:0044325]; outward rectifier potassium channel activity [GO:0015271]; phosphoprotein binding [GO:0051219]; protein homodimerization activity [GO:0042803]; r…	http://www.uniprot.org/uniprot/Q4GZT3	http://www.genome.jp/dbget-bin/www_bget?bta:530393;	http://string-db.org/newstring_cgi/show_network_section.pl?identifier=9913.ENSBTAP00000026682;
NM_001046320	SMTNL2	Q2KI85	Smoothelin-like protein 2				http://www.uniprot.org/uniprot/Q2KI85	http://www.genome.jp/dbget-bin/www_bget?bta:532143;	http://string-db.org/newstring_cgi/show_network_section.pl?identifier=9913.ENSBTAP00000027457;
NM_001046328	S100A9	P28783	Protein S100-A9 (BEE22) (Calgranulin-B) (Neutrophil cytosolic 23 kDa protein) (p23) (S100 calcium-binding protein A9)	activation of cysteine-type endopeptidase activity involved in apoptotic process [GO:0006919]; apoptotic process [GO:0006915]; autophagy [GO:0006914]; innate immune response [GO:0045087]; leukocyte migration involved in inflammatory response [GO:0002523]; neutrophil aggregation [GO:0070488]; neutrophil chemotaxis [GO:0030593]; positive regulation of inflammatory response [GO:0050729]; positive re…	cytoplasm [GO:0005737]; cytoskeleton [GO:0005856]; extracellular region [GO:0005576]; plasma membrane [GO:0005886]	antioxidant activity [GO:0016209]; arachidonic acid binding [GO:0050544]; calcium ion binding [GO:0005509]; microtubule binding [GO:0008017]; RAGE receptor binding [GO:0050786]; Toll-like receptor 4 binding [GO:0035662]; zinc ion binding [GO:0008270]	http://www.uniprot.org/uniprot/P28783	http://www.genome.jp/dbget-bin/www_bget?bta:532569;	http://string-db.org/newstring_cgi/show_network_section.pl?identifier=9913.ENSBTAP00000008523;
NM_001046335	IMPAD1 IMPA3	Q2KJ53	Inositol monophosphatase 3 (IMP 3) (IMPase 3) (EC 3.1.3.25) (EC 3.1.3.7) (Inositol monophosphatase domain-containing protein 1) (Inositol-1(or 4)-monophosphatase 3) (Myo-inositol monophosphatase A3)	chondrocyte development [GO:0002063]; chondroitin sulfate metabolic process [GO:0030204]; embryonic digit morphogenesis [GO:0042733]; endochondral ossification [GO:0001958]; inositol biosynthetic process [GO:0006021]; phosphatidylinositol phosphorylation [GO:0046854]; post-embryonic development [GO:0009791]	cytosol [GO:0005829]; Golgi apparatus [GO:0005794]; integral component of membrane [GO:0016021]; nuclear body [GO:0016604]	3'(2'),5'-bisphosphate nucleotidase activity [GO:0008441]; 3'-nucleotidase activity [GO:0008254]; inositol monophosphate 1-phosphatase activity [GO:0008934]; inositol monophosphate 3-phosphatase activity [GO:0052832]; inositol monophosphate 4-phosphatase activity [GO:0052833]; metal ion binding [GO:0046872]	http://www.uniprot.org/uniprot/Q2KJ53	http://www.genome.jp/dbget-bin/www_bget?bta:532797;	http://string-db.org/newstring_cgi/show_network_section.pl?identifier=9913.ENSBTAP00000020766;
NM_001046373	TUBB6	Q2HJ81	Tubulin beta-6 chain	microtubule-based process [GO:0007017]	cytoplasm [GO:0005737]; microtubule [GO:0005874]	GTPase activity [GO:0003924]; GTP binding [GO:0005525]; structural constituent of cytoskeleton [GO:0005200]	http://www.uniprot.org/uniprot/Q2HJ81	http://www.genome.jp/dbget-bin/www_bget?bta:534206;	http://string-db.org/newstring_cgi/show_network_section.pl?identifier=9913.ENSBTAP00000041770;
NM_001046379	CNN1	Q2HJ38	Calponin-1 (Basic calponin) (Calponin H1, smooth muscle)	actomyosin structure organization [GO:0031032]; negative regulation of vascular smooth muscle cell proliferation [GO:1904706]	cytoskeleton [GO:0005856]; focal adhesion [GO:0005925]	actin binding [GO:0003779]; calmodulin binding [GO:0005516]	http://www.uniprot.org/uniprot/Q2HJ38	http://www.genome.jp/dbget-bin/www_bget?bta:534583;	http://string-db.org/newstring_cgi/show_network_section.pl?identifier=9913.ENSBTAP00000014883;
NM_001046410	TUBA1D	Q2HJ86	Tubulin alpha-1D chain [Cleaved into: Detyrosinated tubulin alpha-1D chain]	microtubule-based process [GO:0007017]	cytoplasm [GO:0005737]; microtubule [GO:0005874]	GTPase activity [GO:0003924]; GTP binding [GO:0005525]; structural constituent of cytoskeleton [GO:0005200]	http://www.uniprot.org/uniprot/Q2HJ86	http://www.genome.jp/dbget-bin/www_bget?bta:535605;	http://string-db.org/newstring_cgi/show_network_section.pl?identifier=9913.ENSBTAP00000038183;
NM_001046411	KRT7	Q29S21	Keratin, type II cytoskeletal 7 (Cytokeratin-7) (CK-7) (Keratin-7) (K7) (Type-II keratin Kb7)		cytoplasm [GO:0005737]; extracellular exosome [GO:0070062]; keratin filament [GO:0045095]; nucleus [GO:0005634]	structural molecule activity [GO:0005198]	http://www.uniprot.org/uniprot/Q29S21	http://www.genome.jp/dbget-bin/www_bget?bta:535697;	http://string-db.org/newstring_cgi/show_network_section.pl?identifier=9913.ENSBTAP00000021516;
NM_001046421	GBA	Q2KHZ8	Glucosylceramidase (EC 3.2.1.45) (Acid beta-glucosidase) (Beta-glucocerebrosidase) (D-glucosyl-N-acylsphingosine glucohydrolase)	glucosylceramide catabolic process [GO:0006680]	lysosomal membrane [GO:0005765]; lysosome [GO:0005764]	glucosylceramidase activity [GO:0004348]	http://www.uniprot.org/uniprot/Q2KHZ8	http://www.genome.jp/dbget-bin/www_bget?bta:537087;	http://string-db.org/newstring_cgi/show_network_section.pl?identifier=9913.ENSBTAP00000019765;
NM_001046434	EPN3	Q2KI44	Epsin 3				http://www.uniprot.org/uniprot/Q2KI44	http://www.genome.jp/dbget-bin/www_bget?bta:538660;
NM_001046477	MSN	Q2HJ49	Moesin (Membrane-organizing extension spike protein)	cellular response to testosterone stimulus [GO:0071394]; establishment of endothelial barrier [GO:0061028]; establishment of epithelial cell apical/basal polarity [GO:0045198]; gland morphogenesis [GO:0022612]; immunological synapse formation [GO:0001771]; membrane to membrane docking [GO:0022614]; positive regulation of cellular protein catabolic process [GO:1903364]; positive regulation of earl…	apical plasma membrane [GO:0016324]; basolateral plasma membrane [GO:0016323]; blood microparticle [GO:0072562]; cell surface [GO:0009986]; cytoskeleton [GO:0005856]; cytosol [GO:0005829]; extracellular exosome [GO:0070062]; filopodium [GO:0030175]; focal adhesion [GO:0005925]; invadopodium [GO:0071437]; microvillus membrane [GO:0031528]; myelin sheath [GO:0043209]; nucleus [GO:0005634]; perinucl…	actin binding [GO:0003779]; cell adhesion molecule binding [GO:0050839]; double-stranded RNA binding [GO:0003725]; protein kinase binding [GO:0019901]; receptor binding [GO:0005102]	http://www.uniprot.org/uniprot/Q2HJ49	http://www.genome.jp/dbget-bin/www_bget?bta:540426;	http://string-db.org/newstring_cgi/show_network_section.pl?identifier=9913.ENSBTAP00000017503;
NM_001046497	MAT1A	Q2KJC6	S-adenosylmethionine synthase isoform type-1 (AdoMet synthase 1) (EC 2.5.1.6) (Methionine adenosyltransferase 1) (MAT 1)	methionine catabolic process [GO:0009087]; one-carbon metabolic process [GO:0006730]; S-adenosylmethionine biosynthetic process [GO:0006556]	cytosol [GO:0005829]	ATP binding [GO:0005524]; metal ion binding [GO:0046872]; methionine adenosyltransferase activity [GO:0004478]	http://www.uniprot.org/uniprot/Q2KJC6	http://www.genome.jp/dbget-bin/www_bget?bta:541078;	http://string-db.org/newstring_cgi/show_network_section.pl?identifier=9913.ENSBTAP00000031255;
NM_001046503	DNAJB4	Q2KIT4	DnaJ homolog subfamily B member 4	protein folding [GO:0006457]	cytosol [GO:0005829]; extracellular exosome [GO:0070062]; plasma membrane [GO:0005886]	ATPase activator activity [GO:0001671]; chaperone binding [GO:0051087]; unfolded protein binding [GO:0051082]	http://www.uniprot.org/uniprot/Q2KIT4	http://www.genome.jp/dbget-bin/www_bget?bta:541274;	http://string-db.org/newstring_cgi/show_network_section.pl?identifier=9913.ENSBTAP00000028994;
NM_001046515	C28H10ORF10 C10orf10	Q1RMP5	Chromosome 10 open reading frame 10 (Chromosome 10 open reading frame 10 ortholog)		mitochondrion [GO:0005739]		http://www.uniprot.org/uniprot/Q1RMP5	http://www.genome.jp/dbget-bin/www_bget?bta:613715;	http://string-db.org/newstring_cgi/show_network_section.pl?identifier=9913.ENSBTAP00000003460;
NM_001046522	TMEM100	Q2KIC8	Transmembrane protein 100	angiogenesis [GO:0001525]; arterial endothelial cell differentiation [GO:0060842]; BMP signaling pathway [GO:0030509]; epithelial to mesenchymal transition involved in endocardial cushion formation [GO:0003198]; in utero embryonic development [GO:0001701]; Notch signaling pathway [GO:0007219]; positive regulation of endothelial cell differentiation [GO:0045603]; positive regulation of vasculogene…	endoplasmic reticulum [GO:0005783]; integral component of membrane [GO:0016021]; perikaryon [GO:0043204]; perinuclear region of cytoplasm [GO:0048471]; plasma membrane [GO:0005886]		http://www.uniprot.org/uniprot/Q2KIC8	http://www.genome.jp/dbget-bin/www_bget?bta:613987;	http://string-db.org/newstring_cgi/show_network_section.pl?identifier=9913.ENSBTAP00000012241;
NM_001046532	RAB3IL1	Q2KJ58	Guanine nucleotide exchange factor for Rab-3A (Rab-3A-interacting-like protein 1) (Rab3A-interacting-like protein 1) (Rabin3-like 1)	protein transport [GO:0015031]		Rab guanyl-nucleotide exchange factor activity [GO:0017112]	http://www.uniprot.org/uniprot/Q2KJ58	http://www.genome.jp/dbget-bin/www_bget?bta:614335;	http://string-db.org/newstring_cgi/show_network_section.pl?identifier=9913.ENSBTAP00000020909;
NM_001046538	RAB15	Q1RMR4	Ras-related protein Rab-15	positive regulation of regulated secretory pathway [GO:1903307]; protein secretion [GO:0009306]; regulation of exocytosis [GO:0017157]; vesicle docking involved in exocytosis [GO:0006904]	cilium [GO:0005929]; endosome membrane [GO:0010008]; extracellular exosome [GO:0070062]; perinuclear region of cytoplasm [GO:0048471]; plasma membrane [GO:0005886]	GTPase activity [GO:0003924]; GTP binding [GO:0005525]	http://www.uniprot.org/uniprot/Q1RMR4	http://www.genome.jp/dbget-bin/www_bget?bta:614507;	http://string-db.org/newstring_cgi/show_network_section.pl?identifier=9913.ENSBTAP00000035638;
NM_001046540	RGS10	Q2KHW7	Regulator of G-protein signaling 10 (RGS10)	G-protein coupled acetylcholine receptor signaling pathway [GO:0007213]; negative regulation of signal transduction [GO:0009968]; positive regulation of GTPase activity [GO:0043547]	cytoplasm [GO:0005737]; cytosol [GO:0005829]; nucleus [GO:0005634]; plasma membrane [GO:0005886]	G-protein alpha-subunit binding [GO:0001965]; GTPase activator activity [GO:0005096]	http://www.uniprot.org/uniprot/Q2KHW7	http://www.genome.jp/dbget-bin/www_bget?bta:614550;	http://string-db.org/newstring_cgi/show_network_section.pl?identifier=9913.ENSBTAP00000003425;
NM_001046541	BIN1	Q2KJ23	Bridging integrator 1	regulation of endocytosis [GO:0030100]	cytoplasm [GO:0005737]		http://www.uniprot.org/uniprot/Q2KJ23	http://www.genome.jp/dbget-bin/www_bget?bta:614576;
NM_001046560	GSTM3	Q2KIV8	Glutathione S-transferase (EC 2.5.1.18)	metabolic process [GO:0008152]		glutathione transferase activity [GO:0004364]	http://www.uniprot.org/uniprot/Q2KIV8	http://www.genome.jp/dbget-bin/www_bget?bta:615507;
NM_001046585	CCL14	Q29RR9	C-C motif chemokine ligand 14 (Chemokine (C-C motif) ligand 14)	cellular response to interferon-gamma [GO:0071346]; cellular response to interleukin-1 [GO:0071347]; cellular response to tumor necrosis factor [GO:0071356]; chemokine-mediated signaling pathway [GO:0070098]; G-protein coupled receptor signaling pathway [GO:0007186]; inflammatory response [GO:0006954]; lymphocyte chemotaxis [GO:0048247]; monocyte chemotaxis [GO:0002548]; neutrophil chemotaxis [GO…	extracellular space [GO:0005615]	CCR chemokine receptor binding [GO:0048020]; chemokine activity [GO:0008009]	http://www.uniprot.org/uniprot/Q29RR9	http://www.genome.jp/dbget-bin/www_bget?bta:616723;	http://string-db.org/newstring_cgi/show_network_section.pl?identifier=9913.ENSBTAP00000014215;
NM_001046592	FAM162A E2IG5	Q2NKR7	Protein FAM162A (E2-induced gene 5 protein homolog)	activation of cysteine-type endopeptidase activity involved in apoptotic process [GO:0006919]; apoptotic process [GO:0006915]; cellular response to hypoxia [GO:0071456]; positive regulation of apoptotic process [GO:0043065]; positive regulation of release of cytochrome c from mitochondria [GO:0090200]	integral component of membrane [GO:0016021]; mitochondrion [GO:0005739]		http://www.uniprot.org/uniprot/Q2NKR7	http://www.genome.jp/dbget-bin/www_bget?bta:617104;	http://string-db.org/newstring_cgi/show_network_section.pl?identifier=9913.ENSBTAP00000014796;
NM_001046593	COTL1	Q2HJ57	Coactosin-like protein	defense response to fungus [GO:0050832]	cytoplasm [GO:0005737]; cytoskeleton [GO:0005856]; extracellular exosome [GO:0070062]; nucleus [GO:0005634]	actin binding [GO:0003779]; enzyme binding [GO:0019899]	http://www.uniprot.org/uniprot/Q2HJ57	http://www.genome.jp/dbget-bin/www_bget?bta:617165;	http://string-db.org/newstring_cgi/show_network_section.pl?identifier=9913.ENSBTAP00000021704;
NM_001046597	ELOVL5	Q2KJD9	Elongation of very long chain fatty acids protein 5 (EC 2.3.1.199) (3-keto acyl-CoA synthase ELOVL5) (ELOVL fatty acid elongase 5) (ELOVL FA elongase 5) (Very long chain 3-ketoacyl-CoA synthase 5) (Very long chain 3-oxoacyl-CoA synthase 5)	fatty acid elongation, monounsaturated fatty acid [GO:0034625]; fatty acid elongation, polyunsaturated fatty acid [GO:0034626]; fatty acid elongation, saturated fatty acid [GO:0019367]; long-chain fatty acid biosynthetic process [GO:0042759]; positive regulation of fatty acid biosynthetic process [GO:0045723]; sphingolipid biosynthetic process [GO:0030148]; unsaturated fatty acid biosynthetic pro…	dendrite [GO:0030425]; dendritic tree [GO:0097447]; integral component of endoplasmic reticulum membrane [GO:0030176]; neuronal cell body [GO:0043025]	3-oxo-arachidoyl-CoA synthase activity [GO:0102336]; 3-oxo-cerotoyl-CoA synthase activity [GO:0102337]; 3-oxo-lignoceronyl-CoA synthase activity [GO:0102338]; fatty acid elongase activity [GO:0009922]	http://www.uniprot.org/uniprot/Q2KJD9	http://www.genome.jp/dbget-bin/www_bget?bta:617293;	http://string-db.org/newstring_cgi/show_network_section.pl?identifier=9913.ENSBTAP00000004358;
NM_001046616	HSD17B13	Q29RS1	Hydroxysteroid (17-beta) dehydrogenase 13 (Hydroxysteroid 17-beta dehydrogenase 13)	positive regulation of lipid biosynthetic process [GO:0046889]	lipid particle [GO:0005811]		http://www.uniprot.org/uniprot/Q29RS1	http://www.genome.jp/dbget-bin/www_bget?bta:618192;	http://string-db.org/newstring_cgi/show_network_section.pl?identifier=9913.ENSBTAP00000038266;
NM_001075118	PPA1 PP	P37980	Inorganic pyrophosphatase (EC 3.6.1.1) (Pyrophosphate phospho-hydrolase) (PPase)	phosphate-containing compound metabolic process [GO:0006796]	cytoplasm [GO:0005737]; extracellular exosome [GO:0070062]	inorganic diphosphatase activity [GO:0004427]; magnesium ion binding [GO:0000287]	http://www.uniprot.org/uniprot/P37980	http://www.genome.jp/dbget-bin/www_bget?bta:280701;	http://string-db.org/newstring_cgi/show_network_section.pl?identifier=9913.ENSBTAP00000010311;
NM_001075130	MMP7	Q148N3	Matrix metallopeptidase 7 (Matrilysin, uterine)		extracellular matrix [GO:0031012]	metalloendopeptidase activity [GO:0004222]; zinc ion binding [GO:0008270]	http://www.uniprot.org/uniprot/Q148N3	http://www.genome.jp/dbget-bin/www_bget?bta:286794;
NM_001075132	HMGCL	Q29448	Hydroxymethylglutaryl-CoA lyase, mitochondrial (HL) (HMG-CoA lyase) (EC 4.1.3.4) (3-hydroxy-3-methylglutarate-CoA lyase)	ketone body biosynthetic process [GO:0046951]; lipid metabolic process [GO:0006629]; mitochondrion organization [GO:0007005]; protein tetramerization [GO:0051262]	mitochondrial inner membrane [GO:0005743]; mitochondrial matrix [GO:0005759]; peroxisome [GO:0005777]	hydroxymethylglutaryl-CoA lyase activity [GO:0004419]; magnesium ion binding [GO:0000287]; manganese ion binding [GO:0030145]; metal ion binding [GO:0046872]; protein homodimerization activity [GO:0042803]; receptor binding [GO:0005102]	http://www.uniprot.org/uniprot/Q29448	http://www.genome.jp/dbget-bin/www_bget?bta:317658;	http://string-db.org/newstring_cgi/show_network_section.pl?identifier=9913.ENSBTAP00000029103;
NM_001075140	MT2 MT2A	P68301	Metallothionein-2 (MT-2) (Metallothionein-II) (MT-II)	cellular response to zinc ion [GO:0071294]; negative regulation of growth [GO:0045926]	cytoplasm [GO:0005737]; nucleus [GO:0005634]; perinuclear region of cytoplasm [GO:0048471]	zinc ion binding [GO:0008270]	http://www.uniprot.org/uniprot/P68301	http://www.genome.jp/dbget-bin/www_bget?bta:404070;	http://string-db.org/newstring_cgi/show_network_section.pl?identifier=9913.ENSBTAP00000034269;
NM_001075145	SGCE	Q29S03	Epsilon-sarcoglycan (Epsilon-SG)	membrane organization [GO:0061024]; muscle system process [GO:0003012]	cytoskeleton [GO:0005856]; dendrite membrane [GO:0032590]; Golgi apparatus [GO:0005794]; integral component of membrane [GO:0016021]; plasma membrane [GO:0005886]; sarcoglycan complex [GO:0016012]; sarcolemma [GO:0042383]		http://www.uniprot.org/uniprot/Q29S03	http://www.genome.jp/dbget-bin/www_bget?bta:407209;	http://string-db.org/newstring_cgi/show_network_section.pl?identifier=9913.ENSBTAP00000028355;
NM_001075152	MBOAT7 LENG4 OACT7	Q0VCY6	Lysophospholipid acyltransferase 7 (LPLAT 7) (EC 2.3.1.-) (Leukocyte receptor cluster member 4) (Membrane-bound O-acyltransferase domain-containing protein 7) (O-acyltransferase domain-containing protein 7)	layer formation in cerebral cortex [GO:0021819]; phosphatidylinositol metabolic process [GO:0046488]; phospholipid biosynthetic process [GO:0008654]; ventricular system development [GO:0021591]	integral component of membrane [GO:0016021]	lysophospholipid acyltransferase activity [GO:0071617]	http://www.uniprot.org/uniprot/Q0VCY6	http://www.genome.jp/dbget-bin/www_bget?bta:504236;	http://string-db.org/newstring_cgi/show_network_section.pl?identifier=9913.ENSBTAP00000021152;
NM_001075153	PLK3	Q0VCE7	Serine/threonine-protein kinase PLK (EC 2.7.11.21) (Polo-like kinase)	cellular response to DNA damage stimulus [GO:0006974]; cytoplasmic microtubule organization [GO:0031122]; G1/S transition of mitotic cell cycle [GO:0000082]; Golgi disassembly [GO:0090166]; negative regulation of apoptotic process [GO:0043066]; negative regulation of transcription from RNA polymerase II promoter [GO:0000122]; positive regulation of chaperone-mediated autophagy [GO:1904716]; posit…	centrosome [GO:0005813]; Golgi stack [GO:0005795]; nucleolus [GO:0005730]	ATP binding [GO:0005524]; p53 binding [GO:0002039]; protein serine/threonine kinase activity [GO:0004674]	http://www.uniprot.org/uniprot/Q0VCE7	http://www.genome.jp/dbget-bin/www_bget?bta:504282;	http://string-db.org/newstring_cgi/show_network_section.pl?identifier=9913.ENSBTAP00000008055;
NM_001075159	SLC25A22 GC1	Q08DK4	Mitochondrial glutamate carrier 1 (GC-1) (Glutamate/H(+) symporter 1) (Solute carrier family 25 member 22)	mitochondrial transport [GO:0006839]	integral component of membrane [GO:0016021]; mitochondrial inner membrane [GO:0005743]	high-affinity glutamate transmembrane transporter activity [GO:0005314]	http://www.uniprot.org/uniprot/Q08DK4	http://www.genome.jp/dbget-bin/www_bget?bta:504371;	http://string-db.org/newstring_cgi/show_network_section.pl?identifier=9913.ENSBTAP00000001624;
NM_001075164	HEXA	Q0V8R6	Beta-hexosaminidase subunit alpha (EC 3.2.1.52) (Beta-N-acetylhexosaminidase subunit alpha) (Hexosaminidase subunit A) (N-acetyl-beta-glucosaminidase subunit alpha)	adult walking behavior [GO:0007628]; carbohydrate metabolic process [GO:0005975]; cell morphogenesis involved in neuron differentiation [GO:0048667]; ganglioside catabolic process [GO:0006689]; glycosaminoglycan metabolic process [GO:0030203]; lipid storage [GO:0019915]; lysosome organization [GO:0007040]; myelination [GO:0042552]; neuromuscular process controlling balance [GO:0050885]; neuromusc…	lysosome [GO:0005764]; membrane [GO:0016020]	beta-N-acetylhexosaminidase activity [GO:0004563]	http://www.uniprot.org/uniprot/Q0V8R6	http://www.genome.jp/dbget-bin/www_bget?bta:504468;	http://string-db.org/newstring_cgi/show_network_section.pl?identifier=9913.ENSBTAP00000017261;
NM_001075167	ARMCX1	Q17QN5	Armadillo repeat containing, X-linked 1				http://www.uniprot.org/uniprot/Q17QN5	http://www.genome.jp/dbget-bin/www_bget?bta:504577;	http://string-db.org/newstring_cgi/show_network_section.pl?identifier=9913.ENSBTAP00000051767;
NM_001075168	DENND2D	Q0VCJ3	DENN/MADD domain containing 2D				http://www.uniprot.org/uniprot/Q0VCJ3	http://www.genome.jp/dbget-bin/www_bget?bta:504595;
NM_001075171	CCDC109B MCUB	Q3ZBZ7	Coiled-coil domain containing 109B (Mitochondrial calcium uniporter dominant negative beta subunit)	mitochondrial calcium ion homeostasis [GO:0051560]; mitochondrial calcium uptake [GO:0036444]	integral component of mitochondrial inner membrane [GO:0031305]; uniplex complex [GO:1990246]	calcium channel inhibitor activity [GO:0019855]	http://www.uniprot.org/uniprot/Q3ZBZ7	http://www.genome.jp/dbget-bin/www_bget?bta:504728;	http://string-db.org/newstring_cgi/show_network_section.pl?identifier=9913.ENSBTAP00000017276;
NM_001075173	CYP2B	Q2KIF3	Cytochrome P450 subfamily 2B			heme binding [GO:0020037]; iron ion binding [GO:0005506]; monooxygenase activity [GO:0004497]; oxidoreductase activity, acting on paired donors, with incorporation or reduction of molecular oxygen [GO:0016705]	http://www.uniprot.org/uniprot/Q2KIF3	http://www.genome.jp/dbget-bin/www_bget?bta:504769;
NM_001075186	APBB1	Q17QV1	Amyloid beta (A4) protein-binding, family B, member 1 (Fe65) (Amyloid beta precursor protein binding family B member 1)	cellular response to DNA damage stimulus [GO:0006974]; negative regulation of transcription from RNA polymerase II promoter [GO:0000122]; positive regulation of apoptotic process [GO:0043065]; positive regulation of transcription, DNA-templated [GO:0045893]; regulation of transcription, DNA-templated [GO:0006355]	cytoplasm [GO:0005737]; growth cone [GO:0030426]; lamellipodium [GO:0030027]; nucleus [GO:0005634]; plasma membrane [GO:0005886]; synapse [GO:0045202]	amyloid-beta binding [GO:0001540]; chromatin binding [GO:0003682]; histone binding [GO:0042393]; proline-rich region binding [GO:0070064]; transcription factor binding [GO:0008134]	http://www.uniprot.org/uniprot/Q17QV1	http://www.genome.jp/dbget-bin/www_bget?bta:505096;	http://string-db.org/newstring_cgi/show_network_section.pl?identifier=9913.ENSBTAP00000020791;
NM_001075190	LMF1 TMEM112	Q0P5C0	Lipase maturation factor 1 (Transmembrane protein 112)	chylomicron remnant clearance [GO:0034382]; ER to Golgi vesicle-mediated transport [GO:0006888]; positive regulation of lipoprotein lipase activity [GO:0051006]; protein glycosylation in Golgi [GO:0033578]; protein maturation [GO:0051604]; protein secretion [GO:0009306]; regulation of cholesterol metabolic process [GO:0090181]; regulation of triglyceride metabolic process [GO:0090207]; triglyceri…	endoplasmic reticulum membrane [GO:0005789]; Golgi apparatus [GO:0005794]; integral component of membrane [GO:0016021]		http://www.uniprot.org/uniprot/Q0P5C0	http://www.genome.jp/dbget-bin/www_bget?bta:505124;	http://string-db.org/newstring_cgi/show_network_section.pl?identifier=9913.ENSBTAP00000004206;
NM_001075201	PRKAR1B	Q17QF5	Protein kinase, cAMP-dependent, regulatory, type I, beta		cAMP-dependent protein kinase complex [GO:0005952]	cAMP binding [GO:0030552]; cAMP-dependent protein kinase regulator activity [GO:0008603]; kinase activity [GO:0016301]	http://www.uniprot.org/uniprot/Q17QF5	http://www.genome.jp/dbget-bin/www_bget?bta:505370;
NM_001075218	S100A16	Q0VCM0	Protein S100-A16 (S100 calcium-binding protein A16)	response to calcium ion [GO:0051592]	cytosol [GO:0005829]; extracellular exosome [GO:0070062]; nucleolus [GO:0005730]; plasma membrane [GO:0005886]	calcium ion binding [GO:0005509]; protein homodimerization activity [GO:0042803]; RNA binding [GO:0003723]	http://www.uniprot.org/uniprot/Q0VCM0	http://www.genome.jp/dbget-bin/www_bget?bta:505679;	http://string-db.org/newstring_cgi/show_network_section.pl?identifier=9913.ENSBTAP00000018877;
NM_001075228	TMEM254	Q0D2G3	Transmembrane protein 254		integral component of membrane [GO:0016021]		http://www.uniprot.org/uniprot/Q0D2G3	http://www.genome.jp/dbget-bin/www_bget?bta:505854;	http://string-db.org/newstring_cgi/show_network_section.pl?identifier=9913.ENSBTAP00000002166;
NM_001075231	PDGFA	Q2KJ15	Platelet-derived growth factor subunit A (PDGF subunit A) (Platelet-derived growth factor A chain) (Platelet-derived growth factor alpha polypeptide)	blood coagulation [GO:0007596]; multicellular organism development [GO:0007275]; negative chemotaxis [GO:0050919]; negative regulation of phosphatidylinositol biosynthetic process [GO:0010512]; negative regulation of platelet activation [GO:0010544]; platelet-derived growth factor receptor signaling pathway [GO:0048008]; positive regulation of cell division [GO:0051781]; positive regulation of ce…	cell surface [GO:0009986]; extracellular space [GO:0005615]; membrane [GO:0016020]	collagen binding [GO:0005518]; growth factor activity [GO:0008083]; platelet-derived growth factor receptor binding [GO:0005161]; protein homodimerization activity [GO:0042803]	http://www.uniprot.org/uniprot/Q2KJ15	http://www.genome.jp/dbget-bin/www_bget?bta:505908;	http://string-db.org/newstring_cgi/show_network_section.pl?identifier=9913.ENSBTAP00000019323;
NM_001075234	MYL9	Q1LZF9	Myosin regulatory light polypeptide 9 (Myosin, light chain 9, regulatory)	platelet aggregation [GO:0070527]	myosin II complex [GO:0016460]; stress fiber [GO:0001725]; Z disc [GO:0030018]	calcium ion binding [GO:0005509]; myosin heavy chain binding [GO:0032036]	http://www.uniprot.org/uniprot/Q1LZF9	http://www.genome.jp/dbget-bin/www_bget?bta:505964;	http://string-db.org/newstring_cgi/show_network_section.pl?identifier=9913.ENSBTAP00000015248;
NM_001075247	WDR45L	Q0VD14	WDR45-like				http://www.uniprot.org/uniprot/Q0VD14	http://www.genome.jp/dbget-bin/www_bget?bta:506232;
NM_001075252	MYADM	Q0VCK1	Myeloid-associated differentiation marker		integral component of membrane [GO:0016021]		http://www.uniprot.org/uniprot/Q0VCK1	http://www.genome.jp/dbget-bin/www_bget?bta:506295;	http://string-db.org/newstring_cgi/show_network_section.pl?identifier=9913.ENSBTAP00000040550;
NM_001075268	PFKM	Q0IIG5	ATP-dependent 6-phosphofructokinase, muscle type (ATP-PFK) (PFK-M) (EC 2.7.1.11) (6-phosphofructokinase type A) (Phosphofructo-1-kinase isozyme A) (PFK-A) (Phosphohexokinase)	canonical glycolysis [GO:0061621]; fructose 6-phosphate metabolic process [GO:0006002]; glucose homeostasis [GO:0042593]; glycogen catabolic process [GO:0005980]; glycolysis from storage polysaccharide through glucose-1-phosphate [GO:0093001]; muscle cell cellular homeostasis [GO:0046716]; positive regulation of insulin secretion [GO:0032024]; protein oligomerization [GO:0051259]	6-phosphofructokinase complex [GO:0005945]; apical plasma membrane [GO:0016324]; extracellular exosome [GO:0070062]; sperm principal piece [GO:0097228]	6-phosphofructokinase activity [GO:0003872]; ATP binding [GO:0005524]; fructose binding [GO:0070061]; kinase binding [GO:0019900]; metal ion binding [GO:0046872]; protein C-terminus binding [GO:0008022]; protein homodimerization activity [GO:0042803]	http://www.uniprot.org/uniprot/Q0IIG5	http://www.genome.jp/dbget-bin/www_bget?bta:506544;	http://string-db.org/newstring_cgi/show_network_section.pl?identifier=9913.ENSBTAP00000000359;
NM_001075270	NMB	Q2T9U8	Neuromedin-B [Cleaved into: Neuromedin-B-32; Neuromedin-B]	neuropeptide signaling pathway [GO:0007218]	extracellular region [GO:0005576]		http://www.uniprot.org/uniprot/Q2T9U8	http://www.genome.jp/dbget-bin/www_bget?bta:506584;	http://string-db.org/newstring_cgi/show_network_section.pl?identifier=9913.ENSBTAP00000001825;
NM_001075297	IL33	Q08DU3	Interleukin 33	defense response to virus [GO:0051607]; extrinsic apoptotic signaling pathway [GO:0097191]; microglial cell activation involved in immune response [GO:0002282]; microglial cell proliferation [GO:0061518]; negative regulation of immunoglobulin secretion [GO:0051025]; negative regulation of interferon-gamma production [GO:0032689]; negative regulation of leukocyte migration [GO:0002686]; negative r…	cytosol [GO:0005829]; nucleoplasm [GO:0005654]	cytokine activity [GO:0005125]	http://www.uniprot.org/uniprot/Q08DU3	http://www.genome.jp/dbget-bin/www_bget?bta:507054;	http://string-db.org/newstring_cgi/show_network_section.pl?identifier=9913.ENSBTAP00000024412;
NM_001075308	DUSP14	Q17QM8	Dual specificity protein phosphatase 14 (EC 3.1.3.16) (EC 3.1.3.48)	peptidyl-tyrosine dephosphorylation [GO:0035335]		MAP kinase tyrosine/serine/threonine phosphatase activity [GO:0017017]; protein tyrosine phosphatase activity [GO:0004725]; RNA binding [GO:0003723]	http://www.uniprot.org/uniprot/Q17QM8	http://www.genome.jp/dbget-bin/www_bget?bta:507294;	http://string-db.org/newstring_cgi/show_network_section.pl?identifier=9913.ENSBTAP00000013570;
NM_001075309	GPM6A	Q0VD07	Neuronal membrane glycoprotein M6-a (M6a)	neural retina development [GO:0003407]; neuron migration [GO:0001764]; neuron projection morphogenesis [GO:0048812]; positive regulation of filopodium assembly [GO:0051491]; stem cell differentiation [GO:0048863]; synapse assembly [GO:0007416]	axonal growth cone [GO:0044295]; dendritic spine [GO:0043197]; filopodium [GO:0030175]; integral component of membrane [GO:0016021]; neuronal cell body [GO:0043025]; neuron projection [GO:0043005]; plasma membrane [GO:0005886]		http://www.uniprot.org/uniprot/Q0VD07	http://www.genome.jp/dbget-bin/www_bget?bta:507389;
NM_001075313	DLX5	Q1RMR7	Distal-less homeobox 5	anatomical structure formation involved in morphogenesis [GO:0048646]; BMP signaling pathway [GO:0030509]; cell proliferation [GO:0008283]; embryonic limb morphogenesis [GO:0030326]; endochondral ossification [GO:0001958]; epithelial cell differentiation [GO:0030855]; face morphogenesis [GO:0060325]; inner ear morphogenesis [GO:0042472]; interneuron axon guidance [GO:0097376]; olfactory bulb inte…	cytoplasm [GO:0005737]; nuclear chromatin [GO:0000790]	HMG box domain binding [GO:0071837]; RNA polymerase II core promoter proximal region sequence-specific DNA binding [GO:0000978]; transcriptional activator activity, RNA polymerase II core promoter proximal region sequence-specific binding [GO:0001077]	http://www.uniprot.org/uniprot/Q1RMR7	http://www.genome.jp/dbget-bin/www_bget?bta:507415;	http://string-db.org/newstring_cgi/show_network_section.pl?identifier=9913.ENSBTAP00000024811;
NM_001075318	FAM234A ITFG3	Q2HJE5	Protein FAM234A (Protein ITFG3)		integral component of membrane [GO:0016021]		http://www.uniprot.org/uniprot/Q2HJE5	http://www.genome.jp/dbget-bin/www_bget?bta:507493;	http://string-db.org/newstring_cgi/show_network_section.pl?identifier=9913.ENSBTAP00000022045;
NM_001075322	CYP4F2	Q0V896	Cytochrome P450, family 4, subfamily F, polypeptide 2		integral component of membrane [GO:0016021]	heme binding [GO:0020037]; iron ion binding [GO:0005506]; monooxygenase activity [GO:0004497]; oxidoreductase activity, acting on paired donors, with incorporation or reduction of molecular oxygen [GO:0016705]	http://www.uniprot.org/uniprot/Q0V896	http://www.genome.jp/dbget-bin/www_bget?bta:507615;	http://string-db.org/newstring_cgi/show_network_section.pl?identifier=9913.ENSBTAP00000020890;
NM_001075329	TCEA2	Q148K0	Transcription elongation factor A protein 2 (Transcription elongation factor S-II protein 2)	regulation of transcription, DNA-templated [GO:0006355]; transcription, DNA-templated [GO:0006351]	nucleus [GO:0005634]	DNA binding [GO:0003677]; zinc ion binding [GO:0008270]	http://www.uniprot.org/uniprot/Q148K0	http://www.genome.jp/dbget-bin/www_bget?bta:507729;
NM_001075339	KDM8 JMJD5	Q1JP61	Lysine-specific demethylase 8 (EC 1.14.11.27) (JmjC domain-containing protein 5) (Jumonji domain-containing protein 5)	G2/M transition of mitotic cell cycle [GO:0000086]; histone H3-K36 demethylation [GO:0070544]; positive regulation of transcription, DNA-templated [GO:0045893]; transcription, DNA-templated [GO:0006351]	cytosol [GO:0005829]; nucleoplasm [GO:0005654]; nucleus [GO:0005634]	chromatin binding [GO:0003682]; histone demethylase activity (H3-K36 specific) [GO:0051864]; metal ion binding [GO:0046872]	http://www.uniprot.org/uniprot/Q1JP61	http://www.genome.jp/dbget-bin/www_bget?bta:507905;	http://string-db.org/newstring_cgi/show_network_section.pl?identifier=9913.ENSBTAP00000026023;
NM_001075348	KRT79	Q148H7	Keratin, type II cytoskeletal 79 (Cytokeratin-79) (CK-79) (Keratin-79) (K79) (Type-II keratin Kb38)		extracellular exosome [GO:0070062]; keratin filament [GO:0045095]	enzyme binding [GO:0019899]; structural molecule activity [GO:0005198]	http://www.uniprot.org/uniprot/Q148H7	http://www.genome.jp/dbget-bin/www_bget?bta:508202;	http://string-db.org/newstring_cgi/show_network_section.pl?identifier=9913.ENSBTAP00000016839;
NM_001075359	ARPC1A	Q1JP79	Actin-related protein 2/3 complex subunit 1A	Arp2/3 complex-mediated actin nucleation [GO:0034314]	Arp2/3 protein complex [GO:0005885]; cytoplasm [GO:0005737]; muscle cell projection membrane [GO:0036195]	actin filament binding [GO:0051015]	http://www.uniprot.org/uniprot/Q1JP79	http://www.genome.jp/dbget-bin/www_bget?bta:508402;	http://string-db.org/newstring_cgi/show_network_section.pl?identifier=9913.ENSBTAP00000005555;
NM_001075367	ALDH2	P20000	Aldehyde dehydrogenase, mitochondrial (EC 1.2.1.3) (ALDH class 2) (ALDH-E2) (ALDHI)	ethanol catabolic process [GO:0006068]	mitochondrial matrix [GO:0005759]	aldehyde dehydrogenase (NAD) activity [GO:0004029]; NAD binding [GO:0051287]	http://www.uniprot.org/uniprot/P20000	http://www.genome.jp/dbget-bin/www_bget?bta:508629;	http://string-db.org/newstring_cgi/show_network_section.pl?identifier=9913.ENSBTAP00000011521;
NM_001075392	ANKRD37	Q0VC93	Ankyrin repeat domain-containing protein 37		cytosol [GO:0005829]; mitochondrion [GO:0005739]; nucleus [GO:0005634]		http://www.uniprot.org/uniprot/Q0VC93	http://www.genome.jp/dbget-bin/www_bget?bta:509139;	http://string-db.org/newstring_cgi/show_network_section.pl?identifier=9913.ENSBTAP00000024559;
NM_001075403	CSF1R	A7Z067	CSF1R protein (Colony stimulating factor 1 receptor)	axon guidance [GO:0007411]; cell-cell junction maintenance [GO:0045217]; cell proliferation [GO:0008283]; forebrain neuron differentiation [GO:0021879]; negative regulation of apoptotic process [GO:0043066]; negative regulation of cell proliferation [GO:0008285]; olfactory bulb development [GO:0021772]; osteoclast differentiation [GO:0030316]; phosphatidylinositol-mediated signaling [GO:0048015];…	cell surface [GO:0009986]; CSF1-CSF1R complex [GO:1990682]; integral component of membrane [GO:0016021]; nucleoplasm [GO:0005654]; plasma membrane [GO:0005886]	ATP binding [GO:0005524]; cytokine binding [GO:0019955]; macrophage colony-stimulating factor receptor activity [GO:0005011]; protein homodimerization activity [GO:0042803]; protein phosphatase binding [GO:0019903]	http://www.uniprot.org/uniprot/A7Z067	http://www.genome.jp/dbget-bin/www_bget?bta:509418;	http://string-db.org/newstring_cgi/show_network_section.pl?identifier=9913.ENSBTAP00000016977;
NM_001075419	DUS2L DUS2	Q0VC60	Dihydrouridine synthase 2 (Dihydrouridine synthase 2-like, SMM1 homolog (S. cerevisiae))	negative regulation of cell death [GO:0060548]	cytosol [GO:0005829]; mitochondrion [GO:0005739]	double-stranded RNA binding [GO:0003725]; flavin adenine dinucleotide binding [GO:0050660]; protein kinase inhibitor activity [GO:0004860]; tRNA dihydrouridine synthase activity [GO:0017150]	http://www.uniprot.org/uniprot/Q0VC60	http://www.genome.jp/dbget-bin/www_bget?bta:509795;	http://string-db.org/newstring_cgi/show_network_section.pl?identifier=9913.ENSBTAP00000019500;
NM_001075424	MVD	Q0P570	Diphosphomevalonate decarboxylase (EC 4.1.1.33) (Mevalonate (diphospho)decarboxylase) (MDDase) (Mevalonate pyrophosphate decarboxylase)	cholesterol biosynthetic process [GO:0006695]; isopentenyl diphosphate biosynthetic process, mevalonate pathway [GO:0019287]; isoprenoid biosynthetic process [GO:0008299]; positive regulation of cell proliferation [GO:0008284]	cytosol [GO:0005829]	ATP binding [GO:0005524]; diphosphomevalonate decarboxylase activity [GO:0004163]; Hsp70 protein binding [GO:0030544]; protein homodimerization activity [GO:0042803]	http://www.uniprot.org/uniprot/Q0P570	http://www.genome.jp/dbget-bin/www_bget?bta:509958;	http://string-db.org/newstring_cgi/show_network_section.pl?identifier=9913.ENSBTAP00000015994;
NM_001075425	CLSTN3	Q0VCN6	Calsyntenin-3 (Alcadein-beta) (Alc-beta)	homophilic cell adhesion via plasma membrane adhesion molecules [GO:0007156]; positive regulation of protein localization to synapse [GO:1902474]; positive regulation of synapse assembly [GO:0051965]; positive regulation of synaptic transmission [GO:0050806]; regulation of cell growth [GO:0001558]; synapse assembly [GO:0007416]; synaptic transmission, GABAergic [GO:0051932]; synaptic transmission…	cell surface [GO:0009986]; endoplasmic reticulum membrane [GO:0005789]; extracellular exosome [GO:0070062]; Golgi membrane [GO:0000139]; integral component of membrane [GO:0016021]; postsynaptic density [GO:0014069]; postsynaptic membrane [GO:0045211]; protein complex [GO:0043234]	calcium ion binding [GO:0005509]	http://www.uniprot.org/uniprot/Q0VCN6	http://www.genome.jp/dbget-bin/www_bget?bta:509969;	http://string-db.org/newstring_cgi/show_network_section.pl?identifier=9913.ENSBTAP00000010687;
NM_001075428	MAL	Q3ZBY0	Myelin and lymphocyte protein	membrane raft polarization [GO:0001766]; myelination [GO:0042552]; protein localization [GO:0008104]	integral component of membrane [GO:0016021]	structural constituent of myelin sheath [GO:0019911]	http://www.uniprot.org/uniprot/Q3ZBY0	http://www.genome.jp/dbget-bin/www_bget?bta:510077;	http://string-db.org/newstring_cgi/show_network_section.pl?identifier=9913.ENSBTAP00000033149;
NM_001075449	PEX16	Q2KII7	Peroxisomal membrane protein PEX16 (Peroxin-16) (Peroxisomal biogenesis factor 16)	ER-dependent peroxisome organization [GO:0032581]; peroxisome membrane biogenesis [GO:0016557]; peroxisome organization [GO:0007031]; protein import into peroxisome matrix [GO:0016558]; protein import into peroxisome membrane [GO:0045046]; protein localization to endoplasmic reticulum [GO:0070972]; protein targeting to peroxisome [GO:0006625]; protein to membrane docking [GO:0022615]	endoplasmic reticulum membrane [GO:0005789]; integral component of peroxisomal membrane [GO:0005779]; peroxisomal membrane [GO:0005778]; peroxisome [GO:0005777]	protein C-terminus binding [GO:0008022]	http://www.uniprot.org/uniprot/Q2KII7	http://www.genome.jp/dbget-bin/www_bget?bta:510447;	http://string-db.org/newstring_cgi/show_network_section.pl?identifier=9913.ENSBTAP00000004065;
NM_001075452	ROGDI	Q148F6	Protein rogdi homolog	brain development [GO:0007420]; hemopoiesis [GO:0030097]; neurogenesis [GO:0022008]; odontogenesis of dentin-containing tooth [GO:0042475]; positive regulation of cell proliferation [GO:0008284]	nuclear envelope [GO:0005635]		http://www.uniprot.org/uniprot/Q148F6	http://www.genome.jp/dbget-bin/www_bget?bta:510492;
NM_001075473	LOC510860	Q1RMN9	C4b-binding protein alpha-like				http://www.uniprot.org/uniprot/Q1RMN9	http://www.genome.jp/dbget-bin/www_bget?bta:510860;
NM_001075479	PON3	Q1JQD3	Paraoxonase 3	aromatic compound catabolic process [GO:0019439]; carboxylic acid catabolic process [GO:0046395]; negative regulation of superoxide anion generation [GO:0032929]; response to toxic substance [GO:0009636]	extracellular exosome [GO:0070062]; extracellular space [GO:0005615]	arylesterase activity [GO:0004064]; protein homodimerization activity [GO:0042803]	http://www.uniprot.org/uniprot/Q1JQD3	http://www.genome.jp/dbget-bin/www_bget?bta:510953;	http://string-db.org/newstring_cgi/show_network_section.pl?identifier=9913.ENSBTAP00000046014;
NM_001075489	ZW10 BOS_14356	Q0P5L6	Centromere/kinetochore protein zw10 (ZW10, kinetochore associated, homolog (Drosophila)) (Zw10 kinetochore protein)	ER to Golgi vesicle-mediated transport [GO:0006888]; establishment of mitotic spindle orientation [GO:0000132]; Golgi organization [GO:0007030]; mitotic metaphase plate congression [GO:0007080]; mitotic spindle assembly checkpoint [GO:0007094]; protein complex assembly [GO:0006461]; protein localization to kinetochore [GO:0034501]; regulation of exit from mitosis [GO:0007096]	cytosol [GO:0005829]; Dsl1/NZR complex [GO:0070939]; kinetochore microtubule [GO:0005828]; membrane [GO:0016020]; nucleus [GO:0005634]; RZZ complex [GO:1990423]; spindle pole [GO:0000922]		http://www.uniprot.org/uniprot/Q0P5L6	http://www.genome.jp/dbget-bin/www_bget?bta:511084;	http://string-db.org/newstring_cgi/show_network_section.pl?identifier=9913.ENSBTAP00000026733;
NM_001075507	CHPT1 CPT1	Q1LZE6	Cholinephosphotransferase 1 (EC 2.7.8.2) (Diacylglycerol cholinephosphotransferase 1)	platelet activating factor biosynthetic process [GO:0006663]	Golgi membrane [GO:0000139]; integral component of membrane [GO:0016021]	diacylglycerol cholinephosphotransferase activity [GO:0004142]; metal ion binding [GO:0046872]	http://www.uniprot.org/uniprot/Q1LZE6	http://www.genome.jp/dbget-bin/www_bget?bta:511291;	http://string-db.org/newstring_cgi/show_network_section.pl?identifier=9913.ENSBTAP00000003236;
NM_001075509	TFAP2C	Q0VC14	Transcription factor AP-2 gamma (Transcription factor AP-2 gamma (Activating enhancer binding protein 2 gamma))	anatomical structure development [GO:0048856]; male gonad development [GO:0008584]; regulation of cell proliferation [GO:0042127]; regulation of gene expression, epigenetic [GO:0040029]	mitochondrion [GO:0005739]; nucleoplasm [GO:0005654]; nucleus [GO:0005634]	core promoter binding [GO:0001047]; protein dimerization activity [GO:0046983]; RNA polymerase II regulatory region sequence-specific DNA binding [GO:0000977]; RNA polymerase II transcription factor activity, sequence-specific DNA binding [GO:0000981]; transcriptional activator activity, RNA polymerase II core promoter proximal region sequence-specific binding [GO:0001077]; transcriptional repres…	http://www.uniprot.org/uniprot/Q0VC14	http://www.genome.jp/dbget-bin/www_bget?bta:511317;	http://string-db.org/newstring_cgi/show_network_section.pl?identifier=9913.ENSBTAP00000002671;
NM_001075513	UNG UNG1	Q17QB8	Uracil-DNA glycosylase (UDG) (EC 3.2.2.27)	base-excision repair, AP site formation via deaminated base removal [GO:0097510]; positive regulation of isotype switching [GO:0045830]; somatic hypermutation of immunoglobulin genes [GO:0016446]; somatic recombination of immunoglobulin gene segments [GO:0016447]		damaged DNA binding [GO:0003684]; enzyme binding [GO:0019899]; uracil DNA N-glycosylase activity [GO:0004844]	http://www.uniprot.org/uniprot/Q17QB8	http://www.genome.jp/dbget-bin/www_bget?bta:511381;	http://string-db.org/newstring_cgi/show_network_section.pl?identifier=9913.ENSBTAP00000042650;
NM_001075523	KRT25	Q0P5J4	Keratin, type I cytoskeletal 25 (Cytokeratin-25) (CK-25) (Keratin-25) (K25) (Type I inner root sheath-specific keratin-K25irs1)	aging [GO:0007568]; cytoskeleton organization [GO:0007010]; hair follicle morphogenesis [GO:0031069]; intermediate filament organization [GO:0045109]	cytoplasm [GO:0005737]; extracellular exosome [GO:0070062]; intermediate filament [GO:0005882]	protein heterodimerization activity [GO:0046982]; structural molecule activity [GO:0005198]	http://www.uniprot.org/uniprot/Q0P5J4	http://www.genome.jp/dbget-bin/www_bget?bta:511540;	http://string-db.org/newstring_cgi/show_network_section.pl?identifier=9913.ENSBTAP00000040707;
NM_001075524	TMEM22 SLC35G2	Q17QG0	Solute carrier family 35 member G2 (Transmembrane protein 22)		Golgi apparatus [GO:0005794]; integral component of membrane [GO:0016021]; plasma membrane [GO:0005886]		http://www.uniprot.org/uniprot/Q17QG0	http://www.genome.jp/dbget-bin/www_bget?bta:511543;	http://string-db.org/newstring_cgi/show_network_section.pl?identifier=9913.ENSBTAP00000004988;
NM_001075531	TPMT	Q17QQ2	Thiopurine S-methyltransferase (EC 2.1.1.67) (Thiopurine methyltransferase)		cytoplasm [GO:0005737]; extracellular exosome [GO:0070062]	thiopurine S-methyltransferase activity [GO:0008119]	http://www.uniprot.org/uniprot/Q17QQ2	http://www.genome.jp/dbget-bin/www_bget?bta:511644;	http://string-db.org/newstring_cgi/show_network_section.pl?identifier=9913.ENSBTAP00000025698;
NM_001075542	CNFN	Q0VBW2	Cornifelin	keratinization [GO:0031424]	cornified envelope [GO:0001533]; cytoplasm [GO:0005737]; extracellular exosome [GO:0070062]		http://www.uniprot.org/uniprot/Q0VBW2	http://www.genome.jp/dbget-bin/www_bget?bta:511870;	http://string-db.org/newstring_cgi/show_network_section.pl?identifier=9913.ENSBTAP00000041423;
NM_001075563	ERGIC2	Q0IIJ1	ERGIC and golgi 2	retrograde vesicle-mediated transport, Golgi to ER [GO:0006890]	cytoplasm [GO:0005737]; membrane [GO:0016020]; nucleolus [GO:0005730]		http://www.uniprot.org/uniprot/Q0IIJ1	http://www.genome.jp/dbget-bin/www_bget?bta:512481;	http://string-db.org/newstring_cgi/show_network_section.pl?identifier=9913.ENSBTAP00000014730;
NM_001075571	GGACT A2LD1	Q0VFX9	Gamma-glutamylaminecyclotransferase (GGACT) (EC 2.3.2.4) (AIG2-like domain-containing protein 1) (Gamma-glutamylamine cyclotransferase)	cellular modified amino acid catabolic process [GO:0042219]	extracellular exosome [GO:0070062]	gamma-glutamylcyclotransferase activity [GO:0003839]	http://www.uniprot.org/uniprot/Q0VFX9	http://www.genome.jp/dbget-bin/www_bget?bta:512596;	http://string-db.org/newstring_cgi/show_network_section.pl?identifier=9913.ENSBTAP00000055673;
NM_001075588	IFI6	Q6IED8	Interferon alpha-inducible protein 6 (Interferon-induced protein 6-16) (Ifi-6-16)	negative regulation of cysteine-type endopeptidase activity involved in apoptotic process [GO:0043154]; negative regulation of extrinsic apoptotic signaling pathway in absence of ligand [GO:2001240]; negative regulation of mitochondrial depolarization [GO:0051902]; release of cytochrome c from mitochondria [GO:0001836]	integral component of membrane [GO:0016021]; mitochondrion [GO:0005739]		http://www.uniprot.org/uniprot/Q6IED8	http://www.genome.jp/dbget-bin/www_bget?bta:512913;	http://string-db.org/newstring_cgi/show_network_section.pl?identifier=9913.ENSBTAP00000009939;
NM_001075593	PLEKHA1	Q0IIA5	Pleckstrin homology domain containing A1 (Pleckstrin homology domain containing, family A (Phosphoinositide binding specific) member 1)	androgen metabolic process [GO:0008209]; B cell receptor signaling pathway [GO:0050853]; cellular response to hydrogen peroxide [GO:0070301]; establishment of protein localization [GO:0045184]; estrogen metabolic process [GO:0008210]; face morphogenesis [GO:0060325]; Leydig cell differentiation [GO:0033327]; luteinization [GO:0001553]; multicellular organism growth [GO:0035264]; negative regulati…	cytoplasm [GO:0005737]; cytosol [GO:0005829]; extracellular exosome [GO:0070062]; membrane [GO:0016020]; nucleoplasm [GO:0005654]; ruffle membrane [GO:0032587]	PDZ domain binding [GO:0030165]; phosphatidylinositol-3,4-bisphosphate binding [GO:0043325]; phosphatidylinositol binding [GO:0035091]	http://www.uniprot.org/uniprot/Q0IIA5	http://www.genome.jp/dbget-bin/www_bget?bta:513040;	http://string-db.org/newstring_cgi/show_network_section.pl?identifier=9913.ENSBTAP00000006081;
NM_001075648	UOX	Q3MHG7	Uricase (EC 1.7.3.3) (Urate oxidase)	purine nucleobase metabolic process [GO:0006144]; urate catabolic process [GO:0019628]	mitochondrion [GO:0005739]; peroxisome [GO:0005777]	urate oxidase activity [GO:0004846]	http://www.uniprot.org/uniprot/Q3MHG7	http://www.genome.jp/dbget-bin/www_bget?bta:514113;	http://string-db.org/newstring_cgi/show_network_section.pl?identifier=9913.ENSBTAP00000033405;
NM_001075653	ASNS	Q1LZA3	Asparagine synthetase [glutamine-hydrolyzing] (EC 6.3.5.4) (Glutamine-dependent asparagine synthetase)	asparagine biosynthetic process [GO:0006529]; cellular response to glucose starvation [GO:0042149]; glutamine metabolic process [GO:0006541]; L-asparagine biosynthetic process [GO:0070981]; negative regulation of apoptotic process [GO:0043066]; positive regulation of mitotic cell cycle [GO:0045931]	cytosol [GO:0005829]	asparagine synthase (glutamine-hydrolyzing) activity [GO:0004066]; ATP binding [GO:0005524]; protein homodimerization activity [GO:0042803]	http://www.uniprot.org/uniprot/Q1LZA3	http://www.genome.jp/dbget-bin/www_bget?bta:514209;	http://string-db.org/newstring_cgi/show_network_section.pl?identifier=9913.ENSBTAP00000004181;
NM_001075656	JUNB	Q0VBZ5	Transcription factor jun-B	cellular response to calcium ion [GO:0071277]; cellular response to hormone stimulus [GO:0032870]; decidualization [GO:0046697]; embryonic process involved in female pregnancy [GO:0060136]; labyrinthine layer blood vessel development [GO:0060716]; negative regulation of transcription from RNA polymerase II promoter [GO:0000122]; osteoblast differentiation [GO:0001649]; osteoblast proliferation [G…	nuclear chromatin [GO:0000790]; nucleoplasm [GO:0005654]; transcription factor AP-1 complex [GO:0035976]; transcription factor complex [GO:0005667]	RNA polymerase II core promoter proximal region sequence-specific DNA binding [GO:0000978]; RNA polymerase II transcription factor activity, sequence-specific DNA binding [GO:0000981]; transcriptional activator activity, RNA polymerase II core promoter proximal region sequence-specific binding [GO:0001077]; transcription coactivator activity [GO:0003713]; transcription factor binding [GO:0008134]	http://www.uniprot.org/uniprot/Q0VBZ5	http://www.genome.jp/dbget-bin/www_bget?bta:514246;	http://string-db.org/newstring_cgi/show_network_section.pl?identifier=9913.ENSBTAP00000015987;
NM_001075659	IDI1	Q1LZ95	Isopentenyl-diphosphate Delta-isomerase 1 (EC 5.3.3.2) (Isopentenyl pyrophosphate isomerase 1) (IPP isomerase 1) (IPPI1)	cholesterol biosynthetic process [GO:0006695]; dimethylallyl diphosphate biosynthetic process [GO:0050992]; isopentenyl diphosphate biosynthetic process [GO:0009240]	cytoplasm [GO:0005737]; peroxisome [GO:0005777]	hydrolase activity [GO:0016787]; isopentenyl-diphosphate delta-isomerase activity [GO:0004452]; metal ion binding [GO:0046872]	http://www.uniprot.org/uniprot/Q1LZ95	http://www.genome.jp/dbget-bin/www_bget?bta:514293;	http://string-db.org/newstring_cgi/show_network_section.pl?identifier=9913.ENSBTAP00000005323;
NM_001075662	SDS SDH	Q0VCW4	L-serine dehydratase/L-threonine deaminase (SDH) (EC 4.3.1.17) (L-serine deaminase) (L-threonine dehydratase) (TDH) (EC 4.3.1.19)	gluconeogenesis [GO:0006094]; L-serine catabolic process [GO:0006565]; pyruvate biosynthetic process [GO:0042866]	cytoplasm [GO:0005737]	L-serine ammonia-lyase activity [GO:0003941]; L-threonine ammonia-lyase activity [GO:0004794]; protein homodimerization activity [GO:0042803]; pyridoxal phosphate binding [GO:0030170]	http://www.uniprot.org/uniprot/Q0VCW4	http://www.genome.jp/dbget-bin/www_bget?bta:514346;	http://string-db.org/newstring_cgi/show_network_section.pl?identifier=9913.ENSBTAP00000042524;
NM_001075692	MTUS1	Q17QT2	Microtubule-associated tumor suppressor 1 homolog (Mitochondrial tumor suppressor 1 homolog)	cell cycle [GO:0007049]	Golgi apparatus [GO:0005794]; mitochondrion [GO:0005739]; nucleus [GO:0005634]; plasma membrane [GO:0005886]		http://www.uniprot.org/uniprot/Q17QT2	http://www.genome.jp/dbget-bin/www_bget?bta:515016;	http://string-db.org/newstring_cgi/show_network_section.pl?identifier=9913.ENSBTAP00000053632;
NM_001075725	TP53I11 PIG11	Q0VCQ8	Tumor protein p53-inducible protein 11 (p53-induced gene 11 protein)		integral component of membrane [GO:0016021]		http://www.uniprot.org/uniprot/Q0VCQ8	http://www.genome.jp/dbget-bin/www_bget?bta:515682;	http://string-db.org/newstring_cgi/show_network_section.pl?identifier=9913.ENSBTAP00000041716;
NM_001075726	HSD17b2 HSD17B2	Q0PHW6	17-beta hydroxysteroid dehydrogenase 2 (Hydroxysteroid 17-beta dehydrogenase 2)	in utero embryonic development [GO:0001701]; placenta development [GO:0001890]; response to retinoic acid [GO:0032526]	integral component of membrane [GO:0016021]	estradiol 17-beta-dehydrogenase activity [GO:0004303]; testosterone dehydrogenase (NAD+) activity [GO:0047035]	http://www.uniprot.org/uniprot/Q0PHW6	http://www.genome.jp/dbget-bin/www_bget?bta:515710;	http://string-db.org/newstring_cgi/show_network_section.pl?identifier=9913.ENSBTAP00000004193;
NM_001075730	STRA6	Q0V8E7	Stimulated by retinoic acid gene 6 protein homolog		integral component of membrane [GO:0016021]; plasma membrane [GO:0005886]	receptor activity [GO:0004872]; vitamin transporter activity [GO:0051183]	http://www.uniprot.org/uniprot/Q0V8E7	http://www.genome.jp/dbget-bin/www_bget?bta:515911;	http://string-db.org/newstring_cgi/show_network_section.pl?identifier=9913.ENSBTAP00000038534;
NM_001075732	CCRL2	Q0II78	Chemokine C-C motif receptor-like 2	chemotaxis [GO:0006935]; inflammatory response [GO:0006954]	integral component of plasma membrane [GO:0005887]	CCR chemokine receptor binding [GO:0048020]; chemokine receptor activity [GO:0004950]	http://www.uniprot.org/uniprot/Q0II78	http://www.genome.jp/dbget-bin/www_bget?bta:515976;	http://string-db.org/newstring_cgi/show_network_section.pl?identifier=9913.ENSBTAP00000008096;
NM_001075735	BEX5 NGFRAP1L1	Q3ZBJ9	Protein BEX5 (Brain-expressed X-linked protein 5 homolog) (NGFRAP1-like protein 1)		cytoplasm [GO:0005737]; extracellular exosome [GO:0070062]		http://www.uniprot.org/uniprot/Q3ZBJ9	http://www.genome.jp/dbget-bin/www_bget?bta:516056;	http://string-db.org/newstring_cgi/show_network_section.pl?identifier=9913.ENSBTAP00000019530;
NM_001075738	GSTT3 GSTT2	Q0VCS8	Glutathione S-transferase, theta 3	glutathione metabolic process [GO:0006749]	cytoplasm [GO:0005737]	glutathione transferase activity [GO:0004364]	http://www.uniprot.org/uniprot/Q0VCS8	http://www.genome.jp/dbget-bin/www_bget?bta:516190;	http://string-db.org/newstring_cgi/show_network_section.pl?identifier=9913.ENSBTAP00000041580;
NM_001075759	MGC151921	Q0IIA2	Odorant-binding protein-like			odorant binding [GO:0005549]; transporter activity [GO:0005215]	http://www.uniprot.org/uniprot/Q0IIA2	http://www.genome.jp/dbget-bin/www_bget?bta:517854;	http://string-db.org/newstring_cgi/show_network_section.pl?identifier=9913.ENSBTAP00000055563;
NM_001075765	SEC14L4	Q0P5D4	SEC14-like 4 (S. cerevisiae)	transport [GO:0006810]	integral component of membrane [GO:0016021]		http://www.uniprot.org/uniprot/Q0P5D4	http://www.genome.jp/dbget-bin/www_bget?bta:518033;
NM_001075796	RDH16	Q0V8D0	Microsomal NAD+-dependent retinol dehydrogenase 4 (RDH16 protein) (Retinol dehydrogenase 16 (all-trans))			oxidoreductase activity [GO:0016491]	http://www.uniprot.org/uniprot/Q0V8D0	http://www.genome.jp/dbget-bin/www_bget?bta:519940;	http://string-db.org/newstring_cgi/show_network_section.pl?identifier=9913.ENSBTAP00000001829;
NM_001075815	KRT27	Q0P5J6	Keratin, type I cytoskeletal 27 (Cytokeratin-27) (CK-27) (Keratin-27) (K27) (Type I inner root sheath-specific keratin-K25irs3)	hair follicle morphogenesis [GO:0031069]	cytoplasm [GO:0005737]; extracellular exosome [GO:0070062]; intermediate filament [GO:0005882]	structural molecule activity [GO:0005198]	http://www.uniprot.org/uniprot/Q0P5J6	http://www.genome.jp/dbget-bin/www_bget?bta:521074;	http://string-db.org/newstring_cgi/show_network_section.pl?identifier=9913.ENSBTAP00000040718;
NM_001075829	TSPAN15	Q1JQA4	Tetraspanin-15 (Tspan-15)	cell surface receptor signaling pathway [GO:0007166]; establishment of protein localization to plasma membrane [GO:0090002]; protein maturation [GO:0051604]	cell surface [GO:0009986]; extracellular exosome [GO:0070062]; integral component of plasma membrane [GO:0005887]; late endosome membrane [GO:0031902]; tetraspanin-enriched microdomain [GO:0097197]	enzyme binding [GO:0019899]	http://www.uniprot.org/uniprot/Q1JQA4	http://www.genome.jp/dbget-bin/www_bget?bta:522371;
NM_001075832	EFHD1	Q17QM6	EF-hand domain-containing protein D1 (EF-hand domain-containing protein 1) (Swiprosin-2)	neuron projection development [GO:0031175]	extracellular exosome [GO:0070062]; mitochondrial inner membrane [GO:0005743]	calcium ion binding [GO:0005509]	http://www.uniprot.org/uniprot/Q17QM6	http://www.genome.jp/dbget-bin/www_bget?bta:522462;	http://string-db.org/newstring_cgi/show_network_section.pl?identifier=9913.ENSBTAP00000019429;
NM_001075842	WDFY2	Q1LZC2	WD repeat and FYVE domain containing 2				http://www.uniprot.org/uniprot/Q1LZC2	http://www.genome.jp/dbget-bin/www_bget?bta:523432;	http://string-db.org/newstring_cgi/show_network_section.pl?identifier=9913.ENSBTAP00000047399;
NM_001075843	ADH6	Q0P581	Alcohol dehydrogenase 6 (Class V)			oxidoreductase activity [GO:0016491]; zinc ion binding [GO:0008270]	http://www.uniprot.org/uniprot/Q0P581	http://www.genome.jp/dbget-bin/www_bget?bta:523510;
NM_001075845	EMX2	Q17R00	Homeobox protein EMX2 (Empty spiracles homolog 2) (Empty spiracles-like protein 2)	anterior/posterior pattern specification [GO:0009952]; cell proliferation in forebrain [GO:0021846]; cerebral cortex regionalization [GO:0021796]; dentate gyrus development [GO:0021542]; forebrain cell migration [GO:0021885]; neuron differentiation [GO:0030182]; regulation of transcription, DNA-templated [GO:0006355]; renal system development [GO:0072001]; response to drug [GO:0042493]	nucleus [GO:0005634]	sequence-specific DNA binding [GO:0043565]	http://www.uniprot.org/uniprot/Q17R00	http://www.genome.jp/dbget-bin/www_bget?bta:523601;	http://string-db.org/newstring_cgi/show_network_section.pl?identifier=9913.ENSBTAP00000003937;
NM_001075849	IDE	Q24K02	Insulin-degrading enzyme (EC 3.4.24.56) (Insulin protease) (Insulinase) (Insulysin)	amyloid-beta metabolic process [GO:0050435]; bradykinin catabolic process [GO:0010815]; determination of adult lifespan [GO:0008340]; insulin catabolic process [GO:1901143]; positive regulation of protein oligomerization [GO:0032461]; protein homooligomerization [GO:0051260]; proteolysis involved in cellular protein catabolic process [GO:0051603]; ubiquitin homeostasis [GO:0010992]	cell surface [GO:0009986]; cytosol [GO:0005829]; extracellular space [GO:0005615]; mitochondrion [GO:0005739]; nucleus [GO:0005634]; peroxisome [GO:0005777]; plasma membrane [GO:0005886]	ATP binding [GO:0005524]; glycoprotein binding [GO:0001948]; insulin binding [GO:0043559]; metalloendopeptidase activity [GO:0004222]; protein homodimerization activity [GO:0042803]; receptor binding [GO:0005102]; ubiquitin binding [GO:0043130]; zinc ion binding [GO:0008270]	http://www.uniprot.org/uniprot/Q24K02	http://www.genome.jp/dbget-bin/www_bget?bta:523752;	http://string-db.org/newstring_cgi/show_network_section.pl?identifier=9913.ENSBTAP00000026332;
NM_001075894	CDKN2B	Q2KJD8	Cyclin-dependent kinase 4 inhibitor B (p14-INK4b)	cell cycle arrest [GO:0007050]; cellular response to extracellular stimulus [GO:0031668]; cellular response to nutrient [GO:0031670]; G2/M transition of mitotic cell cycle [GO:0000086]; megakaryocyte differentiation [GO:0030219]; mitotic cell cycle checkpoint [GO:0007093]; negative regulation of cell proliferation [GO:0008285]; negative regulation of epithelial cell proliferation [GO:0050680]; ne…	cytoplasm [GO:0005737]; nucleus [GO:0005634]	cyclin-dependent protein serine/threonine kinase inhibitor activity [GO:0004861]; protein kinase binding [GO:0019901]	http://www.uniprot.org/uniprot/Q2KJD8	http://www.genome.jp/dbget-bin/www_bget?bta:527124;	http://string-db.org/newstring_cgi/show_network_section.pl?identifier=9913.ENSBTAP00000002652;
NM_001075913	KRT85	Q0VD04	Keratin 85		extracellular space [GO:0005615]; keratin filament [GO:0045095]	structural molecule activity [GO:0005198]	http://www.uniprot.org/uniprot/Q0VD04	http://www.genome.jp/dbget-bin/www_bget?bta:528459;	http://string-db.org/newstring_cgi/show_network_section.pl?identifier=9913.ENSBTAP00000000515;
NM_001075922	DDIT4	Q08E62	DNA damage-inducible transcript 4 protein	brain development [GO:0007420]; cell proliferation [GO:0008283]; cellular response to dexamethasone stimulus [GO:0071549]; defense response to virus [GO:0051607]; intrinsic apoptotic signaling pathway in response to DNA damage by p53 class mediator [GO:0042771]; negative regulation of glycolytic process [GO:0045820]; negative regulation of intracellular signal transduction [GO:1902532]; negative …	cytoplasm [GO:0005737]; cytosol [GO:0005829]; mitochondrion [GO:0005739]	14-3-3 protein binding [GO:0071889]	http://www.uniprot.org/uniprot/Q08E62	http://www.genome.jp/dbget-bin/www_bget?bta:529235;	http://string-db.org/newstring_cgi/show_network_section.pl?identifier=9913.ENSBTAP00000000187;
NM_001075923	ENPP3	P15396	Ectonucleotide pyrophosphatase/phosphodiesterase family member 3 (E-NPP 3) (Phosphodiesterase I beta) (PD-Ibeta) (Phosphodiesterase I/nucleotide pyrophosphatase 3) (CD antigen CD203c) [Includes: Alkaline phosphodiesterase I (EC 3.1.4.1); Nucleotide pyrophosphatase (NPPase) (EC 3.6.1.9) (Nucleotide diphosphatase)]	immune response [GO:0006955]	extracellular region [GO:0005576]; integral component of membrane [GO:0016021]	metal ion binding [GO:0046872]; NADH pyrophosphatase activity [GO:0035529]; nucleic acid binding [GO:0003676]; phosphodiesterase I activity [GO:0004528]; polysaccharide binding [GO:0030247]; scavenger receptor activity [GO:0005044]	http://www.uniprot.org/uniprot/P15396	http://www.genome.jp/dbget-bin/www_bget?bta:529405;	http://string-db.org/newstring_cgi/show_network_section.pl?identifier=9913.ENSBTAP00000026900;
NM_001075939	DOK5	Q0VCR5	Docking protein 5			insulin receptor binding [GO:0005158]	http://www.uniprot.org/uniprot/Q0VCR5	http://www.genome.jp/dbget-bin/www_bget?bta:530813;
NM_001075944	KRT72	Q148H8	Keratin, type II cytoskeletal 72 (Cytokeratin-72) (CK-72) (Keratin-72) (K72) (Type II inner root sheath-specific keratin-K6irs2) (Type-II keratin Kb35)		extracellular exosome [GO:0070062]; keratin filament [GO:0045095]	structural molecule activity [GO:0005198]	http://www.uniprot.org/uniprot/Q148H8	http://www.genome.jp/dbget-bin/www_bget?bta:531057;	http://string-db.org/newstring_cgi/show_network_section.pl?identifier=9913.ENSBTAP00000010391;
NM_001075946	CADM3	Q17QV6	Cell adhesion molecule 3	cell recognition [GO:0008037]; heterophilic cell-cell adhesion via plasma membrane cell adhesion molecules [GO:0007157]; homophilic cell adhesion via plasma membrane adhesion molecules [GO:0007156]; protein localization [GO:0008104]	cell-cell adherens junction [GO:0005913]; integral component of plasma membrane [GO:0005887]	cell adhesion molecule binding [GO:0050839]; protein homodimerization activity [GO:0042803]; receptor activity [GO:0004872]; receptor binding [GO:0005102]	http://www.uniprot.org/uniprot/Q17QV6	http://www.genome.jp/dbget-bin/www_bget?bta:531178;	http://string-db.org/newstring_cgi/show_network_section.pl?identifier=9913.ENSBTAP00000030478;
NM_001075950	GP2	F1N726	Glycoprotein 2		extracellular exosome [GO:0070062]		http://www.uniprot.org/uniprot/F1N726	http://www.genome.jp/dbget-bin/www_bget?bta:531420;	http://string-db.org/newstring_cgi/show_network_section.pl?identifier=9913.ENSBTAP00000008217;
NM_001075951	KRT34	Q148J0	Keratin 34		intermediate filament [GO:0005882]	structural molecule activity [GO:0005198]	http://www.uniprot.org/uniprot/Q148J0	http://www.genome.jp/dbget-bin/www_bget?bta:531486;
NM_001075970	KRT71	Q148H5	Keratin, type II cytoskeletal 71 (Cytokeratin-71) (CK-71) (Keratin-71) (K71) (Type II inner root sheath-specific keratin-K6irs1) (Type-II keratin Kb34)	hair follicle morphogenesis [GO:0031069]; intermediate filament organization [GO:0045109]	cytoplasm [GO:0005737]; extracellular exosome [GO:0070062]; keratin filament [GO:0045095]	structural molecule activity [GO:0005198]	http://www.uniprot.org/uniprot/Q148H5	http://www.genome.jp/dbget-bin/www_bget?bta:532644;	http://string-db.org/newstring_cgi/show_network_section.pl?identifier=9913.ENSBTAP00000015264;
NM_001075983	MMP19	Q08DI9	Matrix metallopeptidase 19		extracellular matrix [GO:0031012]; extracellular space [GO:0005615]	metalloendopeptidase activity [GO:0004222]; zinc ion binding [GO:0008270]	http://www.uniprot.org/uniprot/Q08DI9	http://www.genome.jp/dbget-bin/www_bget?bta:533203;	http://string-db.org/newstring_cgi/show_network_section.pl?identifier=9913.ENSBTAP00000011924;
NM_001075987	TMOD3	Q2KJH0	Tropomodulin 3 (Ubiquitous)	actin cytoskeleton organization [GO:0030036]; erythrocyte development [GO:0048821]; pointed-end actin filament capping [GO:0051694]		tropomyosin binding [GO:0005523]	http://www.uniprot.org/uniprot/Q2KJH0	http://www.genome.jp/dbget-bin/www_bget?bta:533257;
NM_001075991	ANXA7 ANX7	P20072	Annexin A7 (Annexin VII) (Annexin-7) (Synexin)	autophagy [GO:0006914]; cell proliferation [GO:0008283]; cellular calcium ion homeostasis [GO:0006874]; cellular water homeostasis [GO:0009992]; epithelial cell differentiation [GO:0030855]; hemostasis [GO:0007599]; negative regulation of gene expression [GO:0010629]; regulation of cell shape [GO:0008360]; response to salt stress [GO:0009651]; social behavior [GO:0035176]	chromaffin granule membrane [GO:0042584]; cytosol [GO:0005829]; endoplasmic reticulum membrane [GO:0005789]; extracellular exosome [GO:0070062]; nuclear envelope [GO:0005635]; plasma membrane [GO:0005886]	calcium-dependent phospholipid binding [GO:0005544]; calcium-dependent protein binding [GO:0048306]; calcium ion binding [GO:0005509]; identical protein binding [GO:0042802]; integrin binding [GO:0005178]; RNA binding [GO:0003723]	http://www.uniprot.org/uniprot/P20072	http://www.genome.jp/dbget-bin/www_bget?bta:533360;	http://string-db.org/newstring_cgi/show_network_section.pl?identifier=9913.ENSBTAP00000046882;
NM_001075996	WIF1	Q17QW8	WNT inhibitory factor 1				http://www.uniprot.org/uniprot/Q17QW8	http://www.genome.jp/dbget-bin/www_bget?bta:533672;
NM_001076000	DPYSL2	O02675	Dihydropyrimidinase-related protein 2 (DRP-2) (Neural-specific protein NSP60)	axon guidance [GO:0007411]; brain development [GO:0007420]; cytoskeleton organization [GO:0007010]; endocytosis [GO:0006897]; regulation of axon extension [GO:0030516]	axon [GO:0030424]; cytoskeleton [GO:0005856]; cytosol [GO:0005829]; dendrite [GO:0030425]; membrane [GO:0016020]; mitochondrion [GO:0005739]; myelin sheath [GO:0043209]; neuronal cell body [GO:0043025]	hydrolase activity, acting on carbon-nitrogen (but not peptide) bonds [GO:0016810]; microtubule binding [GO:0008017]; protein kinase binding [GO:0019901]	http://www.uniprot.org/uniprot/O02675	http://www.genome.jp/dbget-bin/www_bget?bta:533746;	http://string-db.org/newstring_cgi/show_network_section.pl?identifier=9913.ENSBTAP00000024448;
NM_001076018	MTHFD1L	Q0VCR7	Monofunctional C1-tetrahydrofolate synthase, mitochondrial (EC 6.3.4.3) (Formyltetrahydrofolate synthetase)	10-formyltetrahydrofolate biosynthetic process [GO:0009257]; purine nucleobase biosynthetic process [GO:0009113]; tetrahydrofolate interconversion [GO:0035999]	cytoplasm [GO:0005737]; mitochondrion [GO:0005739]	ATP binding [GO:0005524]; formate-tetrahydrofolate ligase activity [GO:0004329]; methenyltetrahydrofolate cyclohydrolase activity [GO:0004477]; methylenetetrahydrofolate dehydrogenase (NADP+) activity [GO:0004488]	http://www.uniprot.org/uniprot/Q0VCR7	http://www.genome.jp/dbget-bin/www_bget?bta:534296;	http://string-db.org/newstring_cgi/show_network_section.pl?identifier=9913.ENSBTAP00000052260;
NM_001076021	SERGEF	Q3MHW0	Secretion-regulating guanine nucleotide exchange factor	negative regulation of protein secretion [GO:0050709]	aggresome [GO:0016235]; cytosol [GO:0005829]; nucleoplasm [GO:0005654]	guanyl-nucleotide exchange factor activity [GO:0005085]	http://www.uniprot.org/uniprot/Q3MHW0	http://www.genome.jp/dbget-bin/www_bget?bta:534377;	http://string-db.org/newstring_cgi/show_network_section.pl?identifier=9913.ENSBTAP00000007022;
NM_001076022	FAR2	Q0P5J1	Fatty acyl-CoA reductase 2 (EC 1.2.1.84)	lipid metabolic process [GO:0006629]; long-chain fatty-acyl-CoA metabolic process [GO:0035336]; wax biosynthetic process [GO:0010025]	integral component of peroxisomal membrane [GO:0005779]; peroxisome [GO:0005777]	fatty-acyl-CoA reductase (alcohol-forming) activity [GO:0080019]	http://www.uniprot.org/uniprot/Q0P5J1	http://www.genome.jp/dbget-bin/www_bget?bta:534380;	http://string-db.org/newstring_cgi/show_network_section.pl?identifier=9913.ENSBTAP00000014725;
NM_001076027	HSPB6	Q148F8	Heat shock protein beta-6 (HspB6)		cytoplasm [GO:0005737]; extracellular region [GO:0005576]; nucleus [GO:0005634]	protein homodimerization activity [GO:0042803]; structural constituent of eye lens [GO:0005212]	http://www.uniprot.org/uniprot/Q148F8	http://www.genome.jp/dbget-bin/www_bget?bta:534551;	http://string-db.org/newstring_cgi/show_network_section.pl?identifier=9913.ENSBTAP00000024749;
NM_001076038	STXBP6	Q2YDL1	Syntaxin-binding protein 6	exocyst localization [GO:0051601]; exocytosis [GO:0006887]; Golgi to plasma membrane transport [GO:0006893]	exocyst [GO:0000145]; integral component of membrane [GO:0016021]; plasma membrane [GO:0005886]	GTP-Rho binding [GO:0017049]; phosphatidylinositol-4,5-bisphosphate binding [GO:0005546]	http://www.uniprot.org/uniprot/Q2YDL1	http://www.genome.jp/dbget-bin/www_bget?bta:534718;	http://string-db.org/newstring_cgi/show_network_section.pl?identifier=9913.ENSBTAP00000028368;
NM_001076061	IFI27L2 FAM14A	Q24JY7	Interferon alpha-inducible protein 27-like protein 2 (Interferon-stimulated gene 12b protein) (ISG12(b))		integral component of membrane [GO:0016021]		http://www.uniprot.org/uniprot/Q24JY7	http://www.genome.jp/dbget-bin/www_bget?bta:535465;	http://string-db.org/newstring_cgi/show_network_section.pl?identifier=9913.ENSBTAP00000004098;
NM_001076066	ADK	Q17R18	Adenosine kinase	purine ribonucleoside salvage [GO:0006166]		adenosine kinase activity [GO:0004001]	http://www.uniprot.org/uniprot/Q17R18	http://www.genome.jp/dbget-bin/www_bget?bta:783572;
NM_001076073	KRT35	A0A140T8B6	Keratin, type I cuticular Ha5		extracellular exosome [GO:0070062]; intermediate filament [GO:0005882]	structural molecule activity [GO:0005198]	http://www.uniprot.org/uniprot/A0A140T8B6	http://www.genome.jp/dbget-bin/www_bget?bta:536311;	http://string-db.org/newstring_cgi/show_network_section.pl?identifier=9913.ENSBTAP00000040659;
NM_001076075	PAPSS2	Q0VC88	3'-phosphoadenosine 5'-phosphosulfate synthase 2	sulfate assimilation [GO:0000103]		adenylylsulfate kinase activity [GO:0004020]; ATP binding [GO:0005524]; sulfate adenylyltransferase (ATP) activity [GO:0004781]	http://www.uniprot.org/uniprot/Q0VC88	http://www.genome.jp/dbget-bin/www_bget?bta:536409;
NM_001076077	PHTF1	Q08DA4	Putative homeodomain transcription factor 1	regulation of transcription, DNA-templated [GO:0006355]; transcription, DNA-templated [GO:0006351]	nucleus [GO:0005634]	DNA binding [GO:0003677]	http://www.uniprot.org/uniprot/Q08DA4	http://www.genome.jp/dbget-bin/www_bget?bta:536504;	http://string-db.org/newstring_cgi/show_network_section.pl?identifier=9913.ENSBTAP00000026132;
NM_001076104	NFIB	Q0VCL6	Nuclear factor 1 B-type (NF1-B) (Nuclear factor 1/B) (Nuclear factor I/B) (NF-I/B) (NFI-B)	anterior commissure morphogenesis [GO:0021960]; chondrocyte differentiation [GO:0002062]; Clara cell differentiation [GO:0060486]; commissural neuron axon guidance [GO:0071679]; DNA replication [GO:0006260]; glial cell differentiation [GO:0010001]; lung ciliated cell differentiation [GO:0061141]; negative regulation of epithelial cell proliferation involved in lung morphogenesis [GO:2000795]; neg…	cerebellar mossy fiber [GO:0044300]; nucleus [GO:0005634]	DNA binding [GO:0003677]; RNA polymerase II transcription factor activity, sequence-specific DNA binding [GO:0000981]	http://www.uniprot.org/uniprot/Q0VCL6	http://www.genome.jp/dbget-bin/www_bget?bta:538474;	http://string-db.org/newstring_cgi/show_network_section.pl?identifier=9913.ENSBTAP00000011234;
NM_001076112	GLIPR2	Q0VCH9	GLI pathogenesis-related 2	positive regulation of epithelial cell migration [GO:0010634]; positive regulation of epithelial to mesenchymal transition [GO:0010718]; positive regulation of ERK1 and ERK2 cascade [GO:0070374]	extracellular exosome [GO:0070062]; Golgi membrane [GO:0000139]	protein homodimerization activity [GO:0042803]	http://www.uniprot.org/uniprot/Q0VCH9	http://www.genome.jp/dbget-bin/www_bget?bta:538565;	http://string-db.org/newstring_cgi/show_network_section.pl?identifier=9913.ENSBTAP00000000086;
NM_001076122	HS3ST1	Q0VCB5	Sulfotransferase (EC 2.8.2.-)			sulfotransferase activity [GO:0008146]	http://www.uniprot.org/uniprot/Q0VCB5	http://www.genome.jp/dbget-bin/www_bget?bta:538691;	http://string-db.org/newstring_cgi/show_network_section.pl?identifier=9913.ENSBTAP00000009799;
NM_001076135	ARL4D	Q0VC18	ADP-ribosylation factor-like protein 4D	small GTPase mediated signal transduction [GO:0007264]	cytoplasm [GO:0005737]; nucleolus [GO:0005730]; plasma membrane [GO:0005886]	GTP binding [GO:0005525]	http://www.uniprot.org/uniprot/Q0VC18	http://www.genome.jp/dbget-bin/www_bget?bta:538936;	http://string-db.org/newstring_cgi/show_network_section.pl?identifier=9913.ENSBTAP00000022409;
NM_001076155	IL1RAP	Q0VC51	Interleukin 1 receptor accessory protein			interleukin-1 receptor activity [GO:0004908]	http://www.uniprot.org/uniprot/Q0VC51	http://www.genome.jp/dbget-bin/www_bget?bta:539334;
NM_001076160	C1GALT1	Q0VC84	Glycoprotein-N-acetylgalactosamine 3-beta-galactosyltransferase 1 (EC 2.4.1.122) (Core 1 O-glycan T-synthase) (Core 1 UDP-galactose:N-acetylgalactosamine-alpha-R beta 1,3-galactosyltransferase 1) (Core 1 beta1,3-galactosyltransferase 1) (C1GalT1) (Core 1 beta3-Gal-T1)	angiogenesis [GO:0001525]; intestinal epithelial cell development [GO:0060576]; kidney development [GO:0001822]; O-glycan processing, core 1 [GO:0016267]	integral component of membrane [GO:0016021]	glycoprotein-N-acetylgalactosamine 3-beta-galactosyltransferase activity [GO:0016263]; metal ion binding [GO:0046872]	http://www.uniprot.org/uniprot/Q0VC84	http://www.genome.jp/dbget-bin/www_bget?bta:539417;	http://string-db.org/newstring_cgi/show_network_section.pl?identifier=9913.ENSBTAP00000006571;
NM_001076202	CYP4B1	Q148E6	Cytochrome P450 family 4 subfamily B member 1 (Cytochrome P450, family 4, subfamily B, polypeptide 1)		integral component of membrane [GO:0016021]	heme binding [GO:0020037]; iron ion binding [GO:0005506]; monooxygenase activity [GO:0004497]; oxidoreductase activity, acting on paired donors, with incorporation or reduction of molecular oxygen [GO:0016705]	http://www.uniprot.org/uniprot/Q148E6	http://www.genome.jp/dbget-bin/www_bget?bta:540149;	http://string-db.org/newstring_cgi/show_network_section.pl?identifier=9913.ENSBTAP00000015892;
NM_001076206	KRT81	Q148H4	Keratin, type II cuticular Hb1 (Keratin-81) (K81) (Type II hair keratin Hb1) (Type-II keratin Kb21)		keratin filament [GO:0045095]	structural molecule activity [GO:0005198]	http://www.uniprot.org/uniprot/Q148H4	http://www.genome.jp/dbget-bin/www_bget?bta:540204;	http://string-db.org/newstring_cgi/show_network_section.pl?identifier=9913.ENSBTAP00000038271;
NM_001076215	HS3ST5	Q0VD21	Sulfotransferase (EC 2.8.2.-)	heparan sulfate proteoglycan biosynthetic process, enzymatic modification [GO:0015015]; negative regulation of coagulation [GO:0050819]; protein sulfation [GO:0006477]; regulation of viral entry into host cell [GO:0046596]		[heparan sulfate]-glucosamine 3-sulfotransferase 1 activity [GO:0008467]	http://www.uniprot.org/uniprot/Q0VD21	http://www.genome.jp/dbget-bin/www_bget?bta:540355;	http://string-db.org/newstring_cgi/show_network_section.pl?identifier=9913.ENSBTAP00000000213;
NM_001076220	ACHE	P23795	Acetylcholinesterase (AChE) (EC 3.1.1.7)	neurotransmitter catabolic process [GO:0042135]	anchored component of membrane [GO:0031225]; cell junction [GO:0030054]; extracellular region [GO:0005576]; plasma membrane [GO:0005886]; synapse [GO:0045202]	acetylcholinesterase activity [GO:0003990]; amyloid-beta binding [GO:0001540]; carboxylic ester hydrolase activity [GO:0052689]	http://www.uniprot.org/uniprot/P23795	http://www.genome.jp/dbget-bin/www_bget?bta:540446;	http://string-db.org/newstring_cgi/show_network_section.pl?identifier=9913.ENSBTAP00000001517;
NM_001076227	LANCL1	Q1LZH8	LanC lantibiotic synthetase component C-like 1 (Bacterial)				http://www.uniprot.org/uniprot/Q1LZH8	http://www.genome.jp/dbget-bin/www_bget?bta:540559;
NM_001076234	LNX1	A4IFA2	LNX1 protein (Ligand of numb-protein X 1)	protein homooligomerization [GO:0051260]; protein ubiquitination involved in ubiquitin-dependent protein catabolic process [GO:0042787]	cytoplasm [GO:0005737]	PDZ domain binding [GO:0030165]; ubiquitin-protein transferase activity [GO:0004842]	http://www.uniprot.org/uniprot/A4IFA2	http://www.genome.jp/dbget-bin/www_bget?bta:540694;	http://string-db.org/newstring_cgi/show_network_section.pl?identifier=9913.ENSBTAP00000027531;
NM_001076243	PHYHD1	Q0IIB1	Phytanoyl-CoA dioxygenase domain-containing protein 1 (EC 1.-.-.-)			dioxygenase activity [GO:0051213]; metal ion binding [GO:0046872]	http://www.uniprot.org/uniprot/Q0IIB1	http://www.genome.jp/dbget-bin/www_bget?bta:540828;	http://string-db.org/newstring_cgi/show_network_section.pl?identifier=9913.ENSBTAP00000048693;
NM_001076259	PTX3	Q0VCG9	Pentraxin-related protein PTX3 (Pentaxin-related protein PTX3)		extracellular region [GO:0005576]		http://www.uniprot.org/uniprot/Q0VCG9	http://www.genome.jp/dbget-bin/www_bget?bta:541148;	http://string-db.org/newstring_cgi/show_network_section.pl?identifier=9913.ENSBTAP00000011863;
NM_001076265	ICE2 NARG2	Q0VCQ7	Little elongation complex subunit 2 (Interactor of little elongator complex ELL subunit 2) (NMDA receptor-regulated protein 2)	positive regulation of transcription from RNA polymerase III promoter [GO:0045945]; snRNA transcription from RNA polymerase III promoter [GO:0042796]; snRNA transcription from RNA polymerase II promoter [GO:0042795]	Cajal body [GO:0015030]; histone locus body [GO:0035363]; transcriptionally active chromatin [GO:0035327]; transcription elongation factor complex [GO:0008023]		http://www.uniprot.org/uniprot/Q0VCQ7	http://www.genome.jp/dbget-bin/www_bget?bta:541255;	http://string-db.org/newstring_cgi/show_network_section.pl?identifier=9913.ENSBTAP00000007009;
NM_001076293	ALOX5AP	Q148F2	Arachidonate 5-lipoxygenase-activating protein	leukotriene biosynthetic process [GO:0019370]; leukotriene production involved in inflammatory response [GO:0002540]	endoplasmic reticulum [GO:0005783]; endoplasmic reticulum membrane [GO:0005789]; integral component of membrane [GO:0016021]; nuclear envelope [GO:0005635]; nuclear membrane [GO:0031965]	arachidonic acid binding [GO:0050544]; enzyme activator activity [GO:0008047]	http://www.uniprot.org/uniprot/Q148F2	http://www.genome.jp/dbget-bin/www_bget?bta:613869;	http://string-db.org/newstring_cgi/show_network_section.pl?identifier=9913.ENSBTAP00000017570;
NM_001076301	APOD	Q32KY0	Apolipoprotein D (Apo-D) (ApoD)	aging [GO:0007568]; brain development [GO:0007420]; glucose metabolic process [GO:0006006]; lipid metabolic process [GO:0006629]; negative regulation of cytokine production involved in inflammatory response [GO:1900016]; negative regulation of focal adhesion assembly [GO:0051895]; negative regulation of lipoprotein lipid oxidation [GO:0060588]; negative regulation of monocyte chemotactic protein-…	cytosolic ribosome [GO:0022626]; dendrite [GO:0030425]; endoplasmic reticulum [GO:0005783]; extracellular space [GO:0005615]; neuronal cell body [GO:0043025]; perinuclear region of cytoplasm [GO:0048471]	cholesterol binding [GO:0015485]; transporter activity [GO:0005215]	http://www.uniprot.org/uniprot/Q32KY0	http://www.genome.jp/dbget-bin/www_bget?bta:613972;	http://string-db.org/newstring_cgi/show_network_section.pl?identifier=9913.ENSBTAP00000043789;
NM_001076323	DERL3	Q0P5E4	Derlin-3 (Der1-like protein 3)	protein N-linked glycosylation via asparagine [GO:0018279]; ubiquitin-dependent ERAD pathway [GO:0030433]	endoplasmic reticulum membrane [GO:0005789]; integral component of membrane [GO:0016021]	serine-type endopeptidase activity [GO:0004252]	http://www.uniprot.org/uniprot/Q0P5E4	http://www.genome.jp/dbget-bin/www_bget?bta:614334;	http://string-db.org/newstring_cgi/show_network_section.pl?identifier=9913.ENSBTAP00000029459;
NM_001076341	SLC22A23	Q1JQC7	Solute carrier family 22, member 23		integral component of membrane [GO:0016021]	organic anion transmembrane transporter activity [GO:0008514]	http://www.uniprot.org/uniprot/Q1JQC7	http://www.genome.jp/dbget-bin/www_bget?bta:614701;	http://string-db.org/newstring_cgi/show_network_section.pl?identifier=9913.ENSBTAP00000035320;
NM_001076350	FAM174B	Q1RMK9	Membrane protein FAM174B		integral component of membrane [GO:0016021]		http://www.uniprot.org/uniprot/Q1RMK9	http://www.genome.jp/dbget-bin/www_bget?bta:614841;	http://string-db.org/newstring_cgi/show_network_section.pl?identifier=9913.ENSBTAP00000031187;
NM_001076352	LMO2 RBTN2	Q1LZ94	Rhombotin-2 (LIM domain only protein 2) (LMO-2)	cellular response to thyroid hormone stimulus [GO:0097067]; mRNA transcription from RNA polymerase II promoter [GO:0042789]	nucleus [GO:0005634]; transcription factor complex [GO:0005667]	bHLH transcription factor binding [GO:0043425]; cofactor binding [GO:0048037]; E-box binding [GO:0070888]; metal ion binding [GO:0046872]; RNA polymerase II activating transcription factor binding [GO:0001102]; RNA polymerase II regulatory region sequence-specific DNA binding [GO:0000977]; transcriptional activator activity, RNA polymerase II transcription factor binding [GO:0001190]; transcripti…	http://www.uniprot.org/uniprot/Q1LZ94	http://www.genome.jp/dbget-bin/www_bget?bta:614876;	http://string-db.org/newstring_cgi/show_network_section.pl?identifier=9913.ENSBTAP00000009126;
NM_001076356	NIPSNAP1	Q0P5K8	Nipsnap homolog 1 (C. elegans)				http://www.uniprot.org/uniprot/Q0P5K8	http://www.genome.jp/dbget-bin/www_bget?bta:614972;
NM_001076364	SMYD2	Q0P585	N-lysine methyltransferase SMYD2 (EC 2.1.1.-) (Histone methyltransferase SMYD2) (EC 2.1.1.43) (SET and MYND domain-containing protein 2)	negative regulation of cell proliferation [GO:0008285]; negative regulation of transcription from RNA polymerase II promoter [GO:0000122]; peptidyl-lysine dimethylation [GO:0018027]; peptidyl-lysine monomethylation [GO:0018026]; regulation of DNA damage response, signal transduction by p53 class mediator [GO:0043516]; transcription, DNA-templated [GO:0006351]	cytoplasm [GO:0005737]; cytosol [GO:0005829]; nucleus [GO:0005634]	histone methyltransferase activity (H3-K36 specific) [GO:0046975]; metal ion binding [GO:0046872]; p53 binding [GO:0002039]; protein-lysine N-methyltransferase activity [GO:0016279]; RNA polymerase II core binding [GO:0000993]	http://www.uniprot.org/uniprot/Q0P585	http://www.genome.jp/dbget-bin/www_bget?bta:615229;	http://string-db.org/newstring_cgi/show_network_section.pl?identifier=9913.ENSBTAP00000017516;
NM_001076366	BNIP3	Q32KN2	BCL2/adenovirus E1B 19 kDa protein-interacting protein 3	mitochondrial outer membrane permeabilization [GO:0097345]; mitochondrial protein catabolic process [GO:0035694]; positive regulation of apoptotic process [GO:0043065]; positive regulation of programmed cell death [GO:0043068]	endoplasmic reticulum [GO:0005783]; integral component of membrane [GO:0016021]; mitochondrial outer membrane [GO:0005741]; mitochondrion [GO:0005739]; nuclear envelope [GO:0005635]		http://www.uniprot.org/uniprot/Q32KN2	http://www.genome.jp/dbget-bin/www_bget?bta:615342;	http://string-db.org/newstring_cgi/show_network_section.pl?identifier=9913.ENSBTAP00000023684;
NM_001076367	ORMDL3	Q0VD15	ORM1-like protein 3	cellular sphingolipid homeostasis [GO:0090156]; ceramide metabolic process [GO:0006672]; negative regulation of ceramide biosynthetic process [GO:1900060]	endoplasmic reticulum [GO:0005783]; integral component of membrane [GO:0016021]; SPOTS complex [GO:0035339]		http://www.uniprot.org/uniprot/Q0VD15	http://www.genome.jp/dbget-bin/www_bget?bta:615368;	http://string-db.org/newstring_cgi/show_network_section.pl?identifier=9913.ENSBTAP00000018402;
NM_001076371	SEPT5	Q0VC68	Septin-5	cell cycle [GO:0007049]; cell division [GO:0051301]; regulation of exocytosis [GO:0017157]	cytoskeleton [GO:0005856]; synaptic vesicle [GO:0008021]	GTP binding [GO:0005525]	http://www.uniprot.org/uniprot/Q0VC68	http://www.genome.jp/dbget-bin/www_bget?bta:615408;	http://string-db.org/newstring_cgi/show_network_section.pl?identifier=9913.ENSBTAP00000010956;
NM_001076376	NME2	Q3T0Q4	Nucleoside diphosphate kinase B (NDK B) (NDP kinase B) (EC 2.7.4.6) (Histidine protein kinase NDKB) (EC 2.7.13.3)	CTP biosynthetic process [GO:0006241]; GTP biosynthetic process [GO:0006183]; integrin-mediated signaling pathway [GO:0007229]; positive regulation of transcription from RNA polymerase II promoter [GO:0045944]; regulation of apoptotic process [GO:0042981]; UTP biosynthetic process [GO:0006228]	cell periphery [GO:0071944]; cytoplasm [GO:0005737]; intracellular [GO:0005622]; lamellipodium [GO:0030027]; nucleus [GO:0005634]; ruffle [GO:0001726]	ATP binding [GO:0005524]; metal ion binding [GO:0046872]; nucleoside diphosphate kinase activity [GO:0004550]; protein histidine kinase activity [GO:0004673]	http://www.uniprot.org/uniprot/Q3T0Q4	http://www.genome.jp/dbget-bin/www_bget?bta:615447;	http://string-db.org/newstring_cgi/show_network_section.pl?identifier=9913.ENSBTAP00000041066;
NM_001076380	MARC2 MOSC2	Q1LZH1	Mitochondrial amidoxime reducing component 2 (mARC2) (EC 1.-.-.-) (Molybdenum cofactor sulfurase C-terminal domain-containing protein 2) (MOSC domain-containing protein 2) (Moco sulfurase C-terminal domain-containing protein 2)		mitochondrial outer membrane [GO:0005741]; peroxisome [GO:0005777]	molybdenum ion binding [GO:0030151]; oxidoreductase activity [GO:0016491]; pyridoxal phosphate binding [GO:0030170]	http://www.uniprot.org/uniprot/Q1LZH1	http://www.genome.jp/dbget-bin/www_bget?bta:615506;	http://string-db.org/newstring_cgi/show_network_section.pl?identifier=9913.ENSBTAP00000008440;
NM_001076382	MGST2	Q2KJG4	Microsomal glutathione S-transferase 2 (Microsomal GST-2) (EC 2.5.1.18)	glutathione biosynthetic process [GO:0006750]; leukotriene biosynthetic process [GO:0019370]	endoplasmic reticulum [GO:0005783]; endoplasmic reticulum membrane [GO:0005789]; integral component of membrane [GO:0016021]; nuclear envelope [GO:0005635]; organelle membrane [GO:0031090]; plasma membrane [GO:0005886]	enzyme activator activity [GO:0008047]; glutathione peroxidase activity [GO:0004602]; glutathione transferase activity [GO:0004364]; leukotriene-C4 synthase activity [GO:0004464]	http://www.uniprot.org/uniprot/Q2KJG4	http://www.genome.jp/dbget-bin/www_bget?bta:615552;	http://string-db.org/newstring_cgi/show_network_section.pl?identifier=9913.ENSBTAP00000029028;
NM_001076400	GDPD1	Q32KS4	Glycerophosphodiester phosphodiesterase domain containing 1	lipid metabolic process [GO:0006629]	integral component of membrane [GO:0016021]	phosphoric diester hydrolase activity [GO:0008081]	http://www.uniprot.org/uniprot/Q32KS4	http://www.genome.jp/dbget-bin/www_bget?bta:615890;
NM_001076402	CHCHD6 MIC25	Q32L35	MICOS complex subunit MIC25 (Coiled-coil-helix-coiled-coil-helix domain-containing protein 6)	cellular response to DNA damage stimulus [GO:0006974]; cristae formation [GO:0042407]	cytosol [GO:0005829]; MICOS complex [GO:0061617]; mitochondrial inner membrane [GO:0005743]; mitochondrion [GO:0005739]		http://www.uniprot.org/uniprot/Q32L35	http://www.genome.jp/dbget-bin/www_bget?bta:615934;	http://string-db.org/newstring_cgi/show_network_section.pl?identifier=9913.ENSBTAP00000041190;
NM_001076410	FXYD1 PLM	Q3SZX0	Phospholemman (FXYD domain-containing ion transport regulator 1)	positive regulation of sodium ion export from cell [GO:1903278]; regulation of cardiac muscle cell membrane potential [GO:0086036]; regulation of sodium ion transmembrane transporter activity [GO:2000649]	apical plasma membrane [GO:0016324]; caveola [GO:0005901]; chloride channel complex [GO:0034707]; integral component of plasma membrane [GO:0005887]; sarcolemma [GO:0042383]; sodium:potassium-exchanging ATPase complex [GO:0005890]; T-tubule [GO:0030315]	chloride channel activity [GO:0005254]; sodium channel regulator activity [GO:0017080]	http://www.uniprot.org/uniprot/Q3SZX0	http://www.genome.jp/dbget-bin/www_bget?bta:616139;	http://string-db.org/newstring_cgi/show_network_section.pl?identifier=9913.ENSBTAP00000042049;
NM_001076415	PHYHIP	Q0VD34	Phytanoyl-CoA hydroxylase-interacting protein (Phytanoyl-CoA hydroxylase-associated protein 1) (PAHX-AP1) (PAHXAP1)				http://www.uniprot.org/uniprot/Q0VD34	http://www.genome.jp/dbget-bin/www_bget?bta:616243;	http://string-db.org/newstring_cgi/show_network_section.pl?identifier=9913.ENSBTAP00000020921;
NM_001076432	EFNA5	Q17R05	Ephrin-A5	ephrin receptor signaling pathway [GO:0048013]	membrane [GO:0016020]	ephrin receptor binding [GO:0046875]	http://www.uniprot.org/uniprot/Q17R05	http://www.genome.jp/dbget-bin/www_bget?bta:616742;
NM_001076460	CLDN5	Q2HJ22	Claudin-5		bicellular tight junction [GO:0005923]; integral component of membrane [GO:0016021]; plasma membrane [GO:0005886]	structural molecule activity [GO:0005198]	http://www.uniprot.org/uniprot/Q2HJ22	http://www.genome.jp/dbget-bin/www_bget?bta:617453;	http://string-db.org/newstring_cgi/show_network_section.pl?identifier=9913.ENSBTAP00000029418;
NM_001076483	ANGPT4	Q24K15	Angiopoietin-4 (ANG-4)	angiogenesis [GO:0001525]	extracellular region [GO:0005576]	receptor tyrosine kinase binding [GO:0030971]	http://www.uniprot.org/uniprot/Q24K15	http://www.genome.jp/dbget-bin/www_bget?bta:617915;	http://string-db.org/newstring_cgi/show_network_section.pl?identifier=9913.ENSBTAP00000029073;
NM_001076494	FAM167A	Q0V7M8	Protein FAM167A		endoplasmic reticulum [GO:0005783]		http://www.uniprot.org/uniprot/Q0V7M8	http://www.genome.jp/dbget-bin/www_bget?bta:618107;	http://string-db.org/newstring_cgi/show_network_section.pl?identifier=9913.ENSBTAP00000025383;
NM_001076503	BSP30C BPIFA2C	Q0PH99	Common salivary protein BSP30 form C			lipid binding [GO:0008289]	http://www.uniprot.org/uniprot/Q0PH99	http://www.genome.jp/dbget-bin/www_bget?bta:618389;
NM_001076506	KRT31	Q148I8	Keratin 31		intermediate filament [GO:0005882]	structural molecule activity [GO:0005198]	http://www.uniprot.org/uniprot/Q148I8	http://www.genome.jp/dbget-bin/www_bget?bta:618453;	http://string-db.org/newstring_cgi/show_network_section.pl?identifier=9913.ENSBTAP00000018185;
NM_001076517	LY6D	Q148C3	Lymphocyte antigen 6D (Ly-6D)	lymphocyte differentiation [GO:0030098]; response to stilbenoid [GO:0035634]	anchored component of membrane [GO:0031225]; cell surface [GO:0009986]; plasma membrane [GO:0005886]		http://www.uniprot.org/uniprot/Q148C3	http://www.genome.jp/dbget-bin/www_bget?bta:618714;	http://string-db.org/newstring_cgi/show_network_section.pl?identifier=9913.ENSBTAP00000045838;
NM_001076522	HACD4 PTPLAD2	Q0P5C7	Very-long-chain (3R)-3-hydroxyacyl-CoA dehydratase 4 (EC 4.2.1.134) (3-hydroxyacyl-CoA dehydratase 4) (HACD4) (Protein-tyrosine phosphatase-like A domain-containing protein 2)	fatty acid elongation [GO:0030497]; sphingolipid biosynthetic process [GO:0030148]; very long-chain fatty acid biosynthetic process [GO:0042761]	endoplasmic reticulum [GO:0005783]; integral component of endoplasmic reticulum membrane [GO:0030176]	3-hydroxyacyl-CoA dehydratase activity [GO:0018812]; 3-hydroxy-arachidoyl-CoA dehydratase activity [GO:0102343]; 3-hydroxy-behenoyl-CoA dehydratase activity [GO:0102344]; 3-hydroxy-lignoceroyl-CoA dehydratase activity [GO:0102345]; enzyme binding [GO:0019899]	http://www.uniprot.org/uniprot/Q0P5C7	http://www.genome.jp/dbget-bin/www_bget?bta:618814;	http://string-db.org/newstring_cgi/show_network_section.pl?identifier=9913.ENSBTAP00000023587;
NM_001076531	KANK2 ANKRD25	Q1LZH7	KN motif and ankyrin repeat domain-containing protein 2 (Ankyrin repeat domain-containing protein 25)	apoptotic process [GO:0006915]; negative regulation of cell proliferation [GO:0008285]; negative regulation of G1/S transition of mitotic cell cycle [GO:2000134]; negative regulation of intracellular estrogen receptor signaling pathway [GO:0033147]; negative regulation of programmed cell death [GO:0043069]; negative regulation of transcription from RNA polymerase II promoter [GO:0000122]; negativ…	cytoplasm [GO:0005737]; mitochondrion [GO:0005739]		http://www.uniprot.org/uniprot/Q1LZH7	http://www.genome.jp/dbget-bin/www_bget?bta:767586;	http://string-db.org/newstring_cgi/show_network_section.pl?identifier=9913.ENSBTAP00000012586;
NM_001076877	CSDC2	Q08E16	Cold shock domain containing C2 (Cold shock domain containing C2, RNA binding)	regulation of mRNA stability [GO:0043488]; regulation of transcription, DNA-templated [GO:0006355]	cytoplasm [GO:0005737]	DNA binding [GO:0003677]; mRNA 3'-UTR binding [GO:0003730]	http://www.uniprot.org/uniprot/Q08E16	http://www.genome.jp/dbget-bin/www_bget?bta:525364;	http://string-db.org/newstring_cgi/show_network_section.pl?identifier=9913.ENSBTAP00000005226;
NM_001076888	RAP1GAP	Q08E64	RAP1 GTPase activating protein	regulation of small GTPase mediated signal transduction [GO:0051056]		GTPase activator activity [GO:0005096]	http://www.uniprot.org/uniprot/Q08E64	http://www.genome.jp/dbget-bin/www_bget?bta:532839;	http://string-db.org/newstring_cgi/show_network_section.pl?identifier=9913.ENSBTAP00000011785;
NM_001076893	PQLC1	Q0VCC1	PQ-loop repeat-containing protein 1		integral component of membrane [GO:0016021]		http://www.uniprot.org/uniprot/Q0VCC1	http://www.genome.jp/dbget-bin/www_bget?bta:533304;
NM_001076906	BCHE	P32749	Cholinesterase (EC 3.1.1.8) (Acylcholine acylhydrolase) (Butyrylcholine esterase) (Choline esterase II) (Pseudocholinesterase)		blood microparticle [GO:0072562]; endoplasmic reticulum [GO:0005783]; nuclear envelope lumen [GO:0005641]	acetylcholinesterase activity [GO:0003990]; carboxylic ester hydrolase activity [GO:0052689]; cholinesterase activity [GO:0004104]; identical protein binding [GO:0042802]	http://www.uniprot.org/uniprot/P32749	http://www.genome.jp/dbget-bin/www_bget?bta:534616;	http://string-db.org/newstring_cgi/show_network_section.pl?identifier=9913.ENSBTAP00000014794;
NM_001076911	TNFRSF21	Q08DN1	TNF receptor superfamily member 21 (Tumor necrosis factor receptor superfamily, member 21)	adaptive immune response [GO:0002250]; apoptotic signaling pathway [GO:0097190]; B cell apoptotic process [GO:0001783]; humoral immune response [GO:0006959]; immune response [GO:0006955]; inflammatory response [GO:0006954]; myelination [GO:0042552]; negative regulation of B cell proliferation [GO:0030889]; negative regulation of interleukin-10 secretion [GO:2001180]; negative regulation of interl…	axon [GO:0030424]; integral component of plasma membrane [GO:0005887]	tumor necrosis factor-activated receptor activity [GO:0005031]	http://www.uniprot.org/uniprot/Q08DN1	http://www.genome.jp/dbget-bin/www_bget?bta:537922;	http://string-db.org/newstring_cgi/show_network_section.pl?identifier=9913.ENSBTAP00000026719;
NM_001076916	OSR1 ODD1	Q08DS3	Protein odd-skipped-related 1	cell proliferation involved in kidney development [GO:0072111]; heart development [GO:0007507]; mesangial cell development [GO:0072143]; metanephric epithelium development [GO:0072207]; metanephric glomerulus vasculature development [GO:0072239]; metanephric interstitial fibroblast development [GO:0072259]; metanephric mesenchymal cell differentiation [GO:0072162]; metanephric mesenchyme developm…	nucleolus [GO:0005730]; nucleus [GO:0005634]	metal ion binding [GO:0046872]; nucleic acid binding [GO:0003676]	http://www.uniprot.org/uniprot/Q08DS3	http://www.genome.jp/dbget-bin/www_bget?bta:539430;	http://string-db.org/newstring_cgi/show_network_section.pl?identifier=9913.ENSBTAP00000010670;
NM_001076917	KRT75	Q08D91	Keratin, type II cytoskeletal 75 (Cytokeratin-75) (CK-75) (Keratin-6 hair follicle) (Keratin-75) (K75) (Type II keratin-K6hf) (Type-II keratin Kb18)	hematopoietic progenitor cell differentiation [GO:0002244]	extracellular exosome [GO:0070062]; keratin filament [GO:0045095]	structural molecule activity [GO:0005198]	http://www.uniprot.org/uniprot/Q08D91	http://www.genome.jp/dbget-bin/www_bget?bta:539683;	http://string-db.org/newstring_cgi/show_network_section.pl?identifier=9913.ENSBTAP00000038262;
NM_001076924	C19H17ORF28	Q08E22	Chromosome 17 open reading frame 28 ortholog				http://www.uniprot.org/uniprot/Q08E22	http://www.genome.jp/dbget-bin/www_bget?bta:540436;
NM_001076932	PXDC1	Q08D85	PX domain-containing protein 1			phosphatidylinositol binding [GO:0035091]	http://www.uniprot.org/uniprot/Q08D85	http://www.genome.jp/dbget-bin/www_bget?bta:613986;	http://string-db.org/newstring_cgi/show_network_section.pl?identifier=9913.ENSBTAP00000049275;
NM_001076933	RASL12	Q08E00	Ras-like protein family member 12	signal transduction [GO:0007165]	membrane [GO:0016020]	GTPase activity [GO:0003924]; GTP binding [GO:0005525]	http://www.uniprot.org/uniprot/Q08E00	http://www.genome.jp/dbget-bin/www_bget?bta:614252;	http://string-db.org/newstring_cgi/show_network_section.pl?identifier=9913.ENSBTAP00000021899;
NM_001076946	CCDC155 KASH5	Q2T9R2	Protein KASH5 (Coiled-coil domain-containing protein 155)	actin filament organization [GO:0007015]; chromosome localization to nuclear envelope involved in homologous chromosome segregation [GO:0090220]; double-strand break repair via homologous recombination [GO:0000724]; oogenesis [GO:0048477]; spermatogenesis [GO:0007283]; spindle assembly [GO:0051225]; spindle localization [GO:0051653]; synapsis [GO:0007129]; telomere localization [GO:0034397]	chromosome, telomeric region [GO:0000781]; integral component of membrane [GO:0016021]; lateral element [GO:0000800]; LINC complex [GO:0034993]; meiotic spindle pole [GO:0090619]; nuclear outer membrane [GO:0005640]	dynein complex binding [GO:0070840]; identical protein binding [GO:0042802]	http://www.uniprot.org/uniprot/Q2T9R2	http://www.genome.jp/dbget-bin/www_bget?bta:617651;	http://string-db.org/newstring_cgi/show_network_section.pl?identifier=9913.ENSBTAP00000040719;
NM_001076954	GOLGA7B	Q0IID5	Golgi autoantigen, golgin subfamily a, 7B (Golgin A7 family member B)	peptidyl-L-cysteine S-palmitoylation [GO:0018230]; protein localization to plasma membrane [GO:0072659]; protein targeting to membrane [GO:0006612]	intracellular [GO:0005622]; palmitoyltransferase complex [GO:0002178]		http://www.uniprot.org/uniprot/Q0IID5	http://www.genome.jp/dbget-bin/www_bget?bta:767832;	http://string-db.org/newstring_cgi/show_network_section.pl?identifier=9913.ENSBTAP00000010654;
NM_001076955	FBLIM1	Q1JQB5	Filamin-binding LIM protein 1 (FBLP-1)	regulation of cell shape [GO:0008360]; regulation of integrin activation [GO:0033623]; single organismal cell-cell adhesion [GO:0016337]	cell cortex [GO:0005938]; fibrillar center [GO:0001650]; focal adhesion [GO:0005925]; stress fiber [GO:0001725]	filamin binding [GO:0031005]; metal ion binding [GO:0046872]	http://www.uniprot.org/uniprot/Q1JQB5	http://www.genome.jp/dbget-bin/www_bget?bta:767833;	http://string-db.org/newstring_cgi/show_network_section.pl?identifier=9913.ENSBTAP00000024926;
NM_001076960	ARMCX2	Q1RMT5	Armadillo repeat containing, X-linked 2				http://www.uniprot.org/uniprot/Q1RMT5	http://www.genome.jp/dbget-bin/www_bget?bta:767841;	http://string-db.org/newstring_cgi/show_network_section.pl?identifier=9913.ENSBTAP00000025866;
NM_001076975	IL10RB	Q58CP3	Interleukin 10 receptor, beta		integral component of membrane [GO:0016021]		http://www.uniprot.org/uniprot/Q58CP3	http://www.genome.jp/dbget-bin/www_bget?bta:767864;
NM_001076979	B3GNT5	Q58CT5	Hexosyltransferase (EC 2.4.1.-)	protein glycosylation [GO:0006486]	Golgi membrane [GO:0000139]; integral component of membrane [GO:0016021]	galactosyltransferase activity [GO:0008378]	http://www.uniprot.org/uniprot/Q58CT5	http://www.genome.jp/dbget-bin/www_bget?bta:767899;
NM_001076987	PLAC8	Q3ZCB2	Placenta-specific gene 8 protein	brown fat cell differentiation [GO:0050873]; defense response to bacterium [GO:0042742]; negative regulation of apoptotic process [GO:0043066]; negative regulation of multicellular organism growth [GO:0040015]; positive regulation of cell proliferation [GO:0008284]; positive regulation of transcription from RNA polymerase II promoter [GO:0045944]; response to cold [GO:0009409]		chromatin binding [GO:0003682]	http://www.uniprot.org/uniprot/Q3ZCB2	http://www.genome.jp/dbget-bin/www_bget?bta:767910;	http://string-db.org/newstring_cgi/show_network_section.pl?identifier=9913.ENSBTAP00000042447;
NM_001077035	ASRGL1	Q32LE5	Isoaspartyl peptidase/L-asparaginase (EC 3.4.19.5) (EC 3.5.1.1) (Asparaginase-like protein 1) (Beta-aspartyl-peptidase) (Isoaspartyl dipeptidase) (L-asparagine amidohydrolase) [Cleaved into: Isoaspartyl peptidase/L-asparaginase alpha chain; Isoaspartyl peptidase/L-asparaginase beta chain]	asparagine catabolic process via L-aspartate [GO:0033345]	cytoplasm [GO:0005737]; nucleus [GO:0005634]	asparaginase activity [GO:0004067]; beta-aspartyl-peptidase activity [GO:0008798]	http://www.uniprot.org/uniprot/Q32LE5	http://www.genome.jp/dbget-bin/www_bget?bta:767970;	http://string-db.org/newstring_cgi/show_network_section.pl?identifier=9913.ENSBTAP00000009073;
NM_001077046	M6PRBP1 PLIN3	Q3SX32	Perilipin		cytosol [GO:0005829]; lipid particle [GO:0005811]; membrane [GO:0016020]	cadherin binding [GO:0045296]	http://www.uniprot.org/uniprot/Q3SX32	http://www.genome.jp/dbget-bin/www_bget?bta:767984;	http://string-db.org/newstring_cgi/show_network_section.pl?identifier=9913.ENSBTAP00000015669;
NM_001077059	WDR26	Q2TBM8	WD repeat domain 26		cytosol [GO:0005829]; nucleoplasm [GO:0005654]		http://www.uniprot.org/uniprot/Q2TBM8	http://www.genome.jp/dbget-bin/www_bget?bta:767999;	http://string-db.org/newstring_cgi/show_network_section.pl?identifier=9913.ENSBTAP00000034100;
NM_001077065	SLC9A3R2	Q2YDP5	Solute carrier family 9 (Sodium/hydrogen exchanger), member 3 regulator 2			protein complex scaffold activity [GO:0032947]	http://www.uniprot.org/uniprot/Q2YDP5	http://www.genome.jp/dbget-bin/www_bget?bta:768005;
NM_001077103	KRTAP3-3	Q24JX9	Keratin-associated protein 3-3		keratin filament [GO:0045095]	structural molecule activity [GO:0005198]	http://www.uniprot.org/uniprot/Q24JX9	http://www.genome.jp/dbget-bin/www_bget?bta:768045;	http://string-db.org/newstring_cgi/show_network_section.pl?identifier=9913.ENSBTAP00000053894;
NM_001077104	KRTAP3-1	Q24JX8	Keratin-associated protein 3-1		keratin filament [GO:0045095]	structural molecule activity [GO:0005198]	http://www.uniprot.org/uniprot/Q24JX8	http://www.genome.jp/dbget-bin/www_bget?bta:768046;	http://string-db.org/newstring_cgi/show_network_section.pl?identifier=9913.ENSBTAP00000054573;
NM_001077115	ACY1	Q3T0V2	Aminoacylase 1	cellular amino acid metabolic process [GO:0006520]	cytoplasm [GO:0005737]	aminoacylase activity [GO:0004046]; metallopeptidase activity [GO:0008237]	http://www.uniprot.org/uniprot/Q3T0V2	http://www.genome.jp/dbget-bin/www_bget?bta:768058;
NM_001077127	TUBB3	Q2T9S0	Tubulin beta-3 chain	axon guidance [GO:0007411]; microtubule-based process [GO:0007017]	axon [GO:0030424]; cell periphery [GO:0071944]; cytoplasm [GO:0005737]; dendrite [GO:0030425]; extracellular exosome [GO:0070062]; microtubule [GO:0005874]; neuronal cell body [GO:0043025]; nucleus [GO:0005634]	GTPase activity [GO:0003924]; GTP binding [GO:0005525]; structural constituent of cytoskeleton [GO:0005200]	http://www.uniprot.org/uniprot/Q2T9S0	http://www.genome.jp/dbget-bin/www_bget?bta:768070;	http://string-db.org/newstring_cgi/show_network_section.pl?identifier=9913.ENSBTAP00000000568;
NM_001077517	SERPINA12	Q08DM0	Serpin family A member 12 (Serpin peptidase inhibitor, clade A (Alpha-1 antiproteinase, antitrypsin), member 12)	negative regulation of gluconeogenesis [GO:0045721]; negative regulation of lipid biosynthetic process [GO:0051055]; positive regulation of insulin receptor signaling pathway [GO:0046628]; positive regulation of phosphatidylinositol 3-kinase signaling [GO:0014068]; regulation of cholesterol metabolic process [GO:0090181]; regulation of triglyceride metabolic process [GO:0090207]	extracellular space [GO:0005615]; plasma membrane [GO:0005886]	serine-type endopeptidase inhibitor activity [GO:0004867]	http://www.uniprot.org/uniprot/Q08DM0	http://www.genome.jp/dbget-bin/www_bget?bta:777604;	http://string-db.org/newstring_cgi/show_network_section.pl?identifier=9913.ENSBTAP00000042614;
NM_001077807	SCGB1D	A0JNP2	Secretoglobin family 1D member (LppAB)		extracellular region [GO:0005576]		http://www.uniprot.org/uniprot/A0JNP2	http://www.genome.jp/dbget-bin/www_bget?bta:338419;	http://string-db.org/newstring_cgi/show_network_section.pl?identifier=9913.ENSBTAP00000044006;
NM_001077827	JUN	Q08DH1	Jun oncogene (Transcription factor AP-1)	angiogenesis [GO:0001525]; axon regeneration [GO:0031103]; cellular response to cadmium ion [GO:0071276]; cellular response to calcium ion [GO:0071277]; cellular response to reactive oxygen species [GO:0034614]; eyelid development in camera-type eye [GO:0061029]; leading edge cell differentiation [GO:0035026]; liver development [GO:0001889]; microglial cell activation [GO:0001774]; monocyte diffe…	nuclear euchromatin [GO:0005719]; nucleoplasm [GO:0005654]; transcriptional repressor complex [GO:0017053]; transcription factor AP-1 complex [GO:0035976]	cAMP response element binding [GO:0035497]; chromatin binding [GO:0003682]; enzyme binding [GO:0019899]; GTPase activator activity [GO:0005096]; protein heterodimerization activity [GO:0046982]; protein homodimerization activity [GO:0042803]; RNA binding [GO:0003723]; RNA polymerase II activating transcription factor binding [GO:0001102]; RNA polymerase II distal enhancer sequence-specific DNA bi…	http://www.uniprot.org/uniprot/Q08DH1	http://www.genome.jp/dbget-bin/www_bget?bta:280831;	http://string-db.org/newstring_cgi/show_network_section.pl?identifier=9913.ENSBTAP00000005279;
NM_001077836	SLC6A1	A0JND1	Transporter	chemical synaptic transmission [GO:0007268]; gamma-aminobutyric acid transport [GO:0015812]	axon [GO:0030424]; integral component of plasma membrane [GO:0005887]; neuron projection [GO:0043005]	gamma-aminobutyric acid:sodium symporter activity [GO:0005332]; neurotransmitter:sodium symporter activity [GO:0005328]	http://www.uniprot.org/uniprot/A0JND1	http://www.genome.jp/dbget-bin/www_bget?bta:407118;	http://string-db.org/newstring_cgi/show_network_section.pl?identifier=9913.ENSBTAP00000007699;
NM_001077837	PFKFB3	A0JN55	6-phosphofructo-2-kinase/fructose-2, 6-biphosphatase 3 (6-phosphofructo-2-kinase/fructose-2,6-bisphosphatase 3)	fructose 2,6-bisphosphate metabolic process [GO:0006003]; fructose metabolic process [GO:0006000]	nucleoplasm [GO:0005654]	6-phosphofructo-2-kinase activity [GO:0003873]; ATP binding [GO:0005524]	http://www.uniprot.org/uniprot/A0JN55	http://www.genome.jp/dbget-bin/www_bget?bta:407183;
NM_001077839	CCR1	A0JN72	Chemokine (C-C motif) receptor 1	chemotaxis [GO:0006935]; immune response [GO:0006955]; inflammatory response [GO:0006954]; positive regulation of monocyte chemotaxis [GO:0090026]	integral component of membrane [GO:0016021]	C-C chemokine receptor activity [GO:0016493]	http://www.uniprot.org/uniprot/A0JN72	http://www.genome.jp/dbget-bin/www_bget?bta:407771;	http://string-db.org/newstring_cgi/show_network_section.pl?identifier=9913.ENSBTAP00000025880;
NM_001077842	COCH	Q5EA64	Cochlin	defense response to bacterium [GO:0042742]; positive regulation of innate immune response [GO:0045089]; regulation of cell shape [GO:0008360]; sensory perception of sound [GO:0007605]	extracellular matrix [GO:0031012]; extracellular space [GO:0005615]	collagen binding [GO:0005518]	http://www.uniprot.org/uniprot/Q5EA64	http://www.genome.jp/dbget-bin/www_bget?bta:504316;	http://string-db.org/newstring_cgi/show_network_section.pl?identifier=9913.ENSBTAP00000049747;
NM_001077847	STEAP2	A0JNK9	STEAP2 metalloreductase (Six transmembrane epithelial antigen of the prostate 2)	copper ion import [GO:0015677]; endocytosis [GO:0006897]; ferric iron import across plasma membrane [GO:0098706]; Golgi to plasma membrane transport [GO:0006893]; regulated exocytosis [GO:0045055]; response to hormone [GO:0009725]	cytosol [GO:0005829]; early endosome [GO:0005769]; endosome [GO:0005768]; integral component of Golgi membrane [GO:0030173]; integral component of plasma membrane [GO:0005887]; plasma membrane [GO:0005886]; trans-Golgi network transport vesicle [GO:0030140]	cupric reductase activity [GO:0008823]; ferric-chelate reductase (NADPH) activity [GO:0052851]; transporter activity [GO:0005215]	http://www.uniprot.org/uniprot/A0JNK9	http://www.genome.jp/dbget-bin/www_bget?bta:504616;	http://string-db.org/newstring_cgi/show_network_section.pl?identifier=9913.ENSBTAP00000004557;
NM_001077852	SLC9A3R1 NHERF NHERF1	Q3SZK8	Na(+)/H(+) exchange regulatory cofactor NHE-RF1 (NHERF-1) (Ezrin-radixin-moesin-binding phosphoprotein 50) (EBP50) (Regulatory cofactor of Na(+)/H(+) exchanger) (Sodium-hydrogen exchanger regulatory factor 1) (Solute carrier family 9 isoform A3 regulatory factor 1)	actin cytoskeleton organization [GO:0030036]; adenylate cyclase-activating dopamine receptor signaling pathway [GO:0007191]; auditory receptor cell stereocilium organization [GO:0060088]; bile acid secretion [GO:0032782]; cAMP-mediated signaling [GO:0019933]; cellular phosphate ion homeostasis [GO:0030643]; establishment of epithelial cell apical/basal polarity [GO:0045198]; establishment of Golg…	apical plasma membrane [GO:0016324]; brush border membrane [GO:0031526]; cell periphery [GO:0071944]; cytoplasm [GO:0005737]; endomembrane system [GO:0012505]; extracellular exosome [GO:0070062]; filopodium [GO:0030175]; membrane [GO:0016020]; microvillus [GO:0005902]; microvillus membrane [GO:0031528]; perinuclear region of cytoplasm [GO:0048471]; ruffle [GO:0001726]; sperm midpiece [GO:0097225]…	beta-2 adrenergic receptor binding [GO:0031698]; beta-catenin binding [GO:0008013]; chloride channel regulator activity [GO:0017081]; dopamine receptor binding [GO:0050780]; growth factor receptor binding [GO:0070851]; PDZ domain binding [GO:0030165]; phosphatase binding [GO:0019902]; protein complex scaffold activity [GO:0032947]; protein self-association [GO:0043621]	http://www.uniprot.org/uniprot/Q3SZK8	http://www.genome.jp/dbget-bin/www_bget?bta:505242;	http://string-db.org/newstring_cgi/show_network_section.pl?identifier=9913.ENSBTAP00000034568;
NM_001077861	HIGD2A	Q05AT5	HIG1 domain family, member 2A	mitochondrial respiratory chain supercomplex assembly [GO:0097250]	integral component of membrane [GO:0016021]; mitochondrion [GO:0005739]		http://www.uniprot.org/uniprot/Q05AT5	http://www.genome.jp/dbget-bin/www_bget?bta:506420;	http://string-db.org/newstring_cgi/show_network_section.pl?identifier=9913.ENSBTAP00000014213;
NM_001077885	TCF12	A0JN84	Transcription factor 12			protein dimerization activity [GO:0046983]	http://www.uniprot.org/uniprot/A0JN84	http://www.genome.jp/dbget-bin/www_bget?bta:509039;
NM_001077894	LOC509810	A0JN57	Zinc finger protein LOC509810	regulation of transcription, DNA-templated [GO:0006355]	intracellular [GO:0005622]	metal ion binding [GO:0046872]; nucleic acid binding [GO:0003676]	http://www.uniprot.org/uniprot/A0JN57	http://www.genome.jp/dbget-bin/www_bget?bta:509810;
NM_001077909	INSIG1	A0JNC3	Insulin-induced gene 1 protein (INSIG-1)	cholesterol biosynthetic process [GO:0006695]; cranial suture morphogenesis [GO:0060363]; inner ear morphogenesis [GO:0042472]; middle ear morphogenesis [GO:0042474]; negative regulation of cargo loading into COPII-coated vesicle [GO:1901303]; negative regulation of fat cell differentiation [GO:0045599]; negative regulation of fatty acid biosynthetic process [GO:0045717]; negative regulation of s…	SREBP-SCAP-Insig complex [GO:0032937]		http://www.uniprot.org/uniprot/A0JNC3	http://www.genome.jp/dbget-bin/www_bget?bta:511899;	http://string-db.org/newstring_cgi/show_network_section.pl?identifier=9913.ENSBTAP00000002084;
NM_001077910	LYZL1	A0JNM6	Lysozyme-like protein 1 (EC 3.2.1.17)	cell wall macromolecule catabolic process [GO:0016998]; defense response to Gram-negative bacterium [GO:0050829]; defense response to Gram-positive bacterium [GO:0050830]	extracellular space [GO:0005615]	lysozyme activity [GO:0003796]	http://www.uniprot.org/uniprot/A0JNM6	http://www.genome.jp/dbget-bin/www_bget?bta:512087;	http://string-db.org/newstring_cgi/show_network_section.pl?identifier=9913.ENSBTAP00000013640;
NM_001077912	TPST1	Q08DH2	Tyrosylprotein sulfotransferase 1	peptidyl-tyrosine sulfation [GO:0006478]	Golgi apparatus [GO:0005794]	protein-tyrosine sulfotransferase activity [GO:0008476]	http://www.uniprot.org/uniprot/Q08DH2	http://www.genome.jp/dbget-bin/www_bget?bta:513004;	http://string-db.org/newstring_cgi/show_network_section.pl?identifier=9913.ENSBTAP00000000502;
NM_001077947	GPR77 C5AR2 C5L2	Q08DZ7	C5L2 (Complement component 5a receptor 2) (G protein-coupled receptor 77)	cell chemotaxis [GO:0060326]; inflammatory response [GO:0006954]; leukocyte migration [GO:0050900]; negative regulation of interleukin-6 secretion [GO:1900165]; negative regulation of neutrophil chemotaxis [GO:0090024]; negative regulation of tumor necrosis factor production [GO:0032720]; phospholipase C-activating G-protein coupled receptor signaling pathway [GO:0007200]; positive regulation of …	apical part of cell [GO:0045177]; basal plasma membrane [GO:0009925]; integral component of plasma membrane [GO:0005887]	complement component C5a receptor activity [GO:0004878]; G-protein coupled receptor activity [GO:0004930]	http://www.uniprot.org/uniprot/Q08DZ7	http://www.genome.jp/dbget-bin/www_bget?bta:522144;	http://string-db.org/newstring_cgi/show_network_section.pl?identifier=9913.ENSBTAP00000047680;
NM_001077950	CDSN	Q0P5K6	Corneodesmosin	skin morphogenesis [GO:0043589]			http://www.uniprot.org/uniprot/Q0P5K6	http://www.genome.jp/dbget-bin/www_bget?bta:522351;
NM_001077960	ZNF227	A0JNB1	Zinc finger protein 227	regulation of transcription, DNA-templated [GO:0006355]; transcription, DNA-templated [GO:0006351]	nucleus [GO:0005634]	DNA binding [GO:0003677]; metal ion binding [GO:0046872]; transcription factor activity, sequence-specific DNA binding [GO:0003700]	http://www.uniprot.org/uniprot/A0JNB1	http://www.genome.jp/dbget-bin/www_bget?bta:524111;
NM_001077970	SLC40A1	A0JNB7	Solute carrier family 40 (Iron-regulated transporter), member 1 (Solute carrier family 40 member 1)	cellular iron ion homeostasis [GO:0006879]; endothelium development [GO:0003158]; ferrous iron export across plasma membrane [GO:1903988]; lymphocyte homeostasis [GO:0002260]; multicellular organismal iron ion homeostasis [GO:0060586]; negative regulation of apoptotic process [GO:0043066]; positive regulation of transcription from RNA polymerase II promoter [GO:0045944]; regulation of transcripti…	basolateral plasma membrane [GO:0016323]; cytosol [GO:0005829]; integral component of membrane [GO:0016021]; nucleoplasm [GO:0005654]; synaptic vesicle [GO:0008021]	ferrous iron transmembrane transporter activity [GO:0015093]; iron channel activity [GO:0097689]; peptide hormone binding [GO:0017046]; receptor activity [GO:0004872]	http://www.uniprot.org/uniprot/A0JNB7	http://www.genome.jp/dbget-bin/www_bget?bta:527023;	http://string-db.org/newstring_cgi/show_network_section.pl?identifier=9913.ENSBTAP00000045304;
NM_001077971	GRSF1	A0JNI7	G-rich RNA sequence binding factor 1	RNA processing [GO:0006396]		RNA binding [GO:0003723]	http://www.uniprot.org/uniprot/A0JNI7	http://www.genome.jp/dbget-bin/www_bget?bta:527169;
NM_001077972	FYN	A0JNB0	Tyrosine-protein kinase Fyn (EC 2.7.10.2) (Proto-oncogene c-Fyn) (p59-Fyn)	activated T cell proliferation [GO:0050798]; adaptive immune response [GO:0002250]; cell differentiation [GO:0030154]; cell migration [GO:0016477]; cellular response to platelet-derived growth factor stimulus [GO:0036120]; cellular response to transforming growth factor beta stimulus [GO:0071560]; central nervous system development [GO:0007417]; dendrite morphogenesis [GO:0048813]; detection of m…	actin filament [GO:0005884]; cytosol [GO:0005829]; dendrite [GO:0030425]; endosome [GO:0005768]; extrinsic component of cytoplasmic side of plasma membrane [GO:0031234]; membrane raft [GO:0045121]; nucleus [GO:0005634]; postsynaptic density [GO:0014069]	ATP binding [GO:0005524]; disordered domain specific binding [GO:0097718]; ephrin receptor binding [GO:0046875]; glycoprotein binding [GO:0001948]; G-protein coupled receptor binding [GO:0001664]; growth factor receptor binding [GO:0070851]; identical protein binding [GO:0042802]; ion channel binding [GO:0044325]; metal ion binding [GO:0046872]; non-membrane spanning protein tyrosine kinase activ…	http://www.uniprot.org/uniprot/A0JNB0	http://www.genome.jp/dbget-bin/www_bget?bta:527263;	http://string-db.org/newstring_cgi/show_network_section.pl?identifier=9913.ENSBTAP00000015730;
NM_001077978	CCBL1	A0JN49	Cysteine conjugate-beta lyase; cytoplasmic (Glutamine transaminase K, kyneurenine aminotransferase)	biosynthetic process [GO:0009058]; cellular modified amino acid metabolic process [GO:0006575]		cysteine-S-conjugate beta-lyase activity [GO:0047804]; kynurenine-oxoglutarate transaminase activity [GO:0016212]; L-glutamine aminotransferase activity [GO:0070548]; pyridoxal phosphate binding [GO:0030170]	http://www.uniprot.org/uniprot/A0JN49	http://www.genome.jp/dbget-bin/www_bget?bta:528582;
NM_001077990	LHFP	Q0P5D5	Lipoma HMGIC fusion partner		integral component of membrane [GO:0016021]		http://www.uniprot.org/uniprot/Q0P5D5	http://www.genome.jp/dbget-bin/www_bget?bta:532944;	http://string-db.org/newstring_cgi/show_network_section.pl?identifier=9913.ENSBTAP00000045345;
NM_001078001	TMEM150C	A5D7C9	Transmembrane protein 150C		integral component of plasma membrane [GO:0005887]; lysosomal membrane [GO:0005765]; lysosome [GO:0005764]		http://www.uniprot.org/uniprot/A5D7C9	http://www.genome.jp/dbget-bin/www_bget?bta:534560;	http://string-db.org/newstring_cgi/show_network_section.pl?identifier=9913.ENSBTAP00000043567;
NM_001078004	PELI1	A0JN70	Pellino E3 ubiquitin protein ligase 1 (Pellino homolog 1 (Drosophila))	immune response [GO:0006955]; negative regulation of NF-kappaB transcription factor activity [GO:0032088]; negative regulation of T cell proliferation [GO:0042130]; positive regulation of B cell proliferation [GO:0030890]; positive regulation of cytokine production [GO:0001819]; positive regulation of I-kappaB kinase/NF-kappaB signaling [GO:0043123]; positive regulation of protein ubiquitination …	nucleus [GO:0005634]	ubiquitin protein ligase activity [GO:0061630]	http://www.uniprot.org/uniprot/A0JN70	http://www.genome.jp/dbget-bin/www_bget?bta:535054;	http://string-db.org/newstring_cgi/show_network_section.pl?identifier=9913.ENSBTAP00000027798;
NM_001078018	SEZ6	A0JNA2	Seizure protein 6 homolog (SEZ-6)		integral component of membrane [GO:0016021]; plasma membrane [GO:0005886]		http://www.uniprot.org/uniprot/A0JNA2	http://www.genome.jp/dbget-bin/www_bget?bta:539038;	http://string-db.org/newstring_cgi/show_network_section.pl?identifier=9913.ENSBTAP00000021257;
NM_001078069	PTPN18	A0JNI0	Protein tyrosine phosphatase, non-receptor type 18 (Brain-derived)			protein tyrosine phosphatase activity [GO:0004725]	http://www.uniprot.org/uniprot/A0JNI0	http://www.genome.jp/dbget-bin/www_bget?bta:617215;
NM_001078076	ACAD9	Q3MHJ6	Acyl-Coenzyme A dehydrogenase family, member 9			acyl-CoA dehydrogenase activity [GO:0003995]; flavin adenine dinucleotide binding [GO:0050660]	http://www.uniprot.org/uniprot/Q3MHJ6	http://www.genome.jp/dbget-bin/www_bget?bta:617428;
NM_001078088	CYSRT1	A0JNN6	Cysteine-rich tail protein 1				http://www.uniprot.org/uniprot/A0JNN6	http://www.genome.jp/dbget-bin/www_bget?bta:618457;
NM_001078105	CYYR1	Q29RN0	Cysteine/tyrosine-rich 1				http://www.uniprot.org/uniprot/Q29RN0	http://www.genome.jp/dbget-bin/www_bget?bta:768230;
NM_001078109	CSNK1E	Q0VC49	Casein kinase 1, epsilon	peptidyl-serine phosphorylation [GO:0018105]	Golgi membrane [GO:0000139]; integral component of membrane [GO:0016021]	ATP binding [GO:0005524]; protein serine/threonine kinase activity [GO:0004674]	http://www.uniprot.org/uniprot/Q0VC49	http://www.genome.jp/dbget-bin/www_bget?bta:768234;
NM_001078122	DECR2	Q3ZBW6	2,4-dienoyl CoA reductase 2, peroxisomal	unsaturated fatty acid biosynthetic process [GO:0006636]		2,4-dienoyl-CoA reductase (NADPH) activity [GO:0008670]; receptor binding [GO:0005102]; trans-2-enoyl-CoA reductase (NADPH) activity [GO:0019166]	http://www.uniprot.org/uniprot/Q3ZBW6	http://www.genome.jp/dbget-bin/www_bget?bta:768256;	http://string-db.org/newstring_cgi/show_network_section.pl?identifier=9913.ENSBTAP00000037386;
NM_001078124	RHOH	Q2HJG3	Rho-related GTP-binding protein RhoH	small GTPase mediated signal transduction [GO:0007264]	cytoplasm [GO:0005737]; plasma membrane [GO:0005886]	GTPase activity [GO:0003924]; GTP binding [GO:0005525]	http://www.uniprot.org/uniprot/Q2HJG3	http://www.genome.jp/dbget-bin/www_bget?bta:768307;	http://string-db.org/newstring_cgi/show_network_section.pl?identifier=9913.ENSBTAP00000017893;
NM_001078136	PCP4	Q148C4	Calmodulin regulator protein PCP4 (Purkinje cell protein 4)	calmodulin dependent kinase signaling pathway [GO:0099004]; positive regulation of neuron differentiation [GO:0045666]		calcium ion binding [GO:0005509]; calmodulin binding [GO:0005516]	http://www.uniprot.org/uniprot/Q148C4	http://www.genome.jp/dbget-bin/www_bget?bta:768324;
NM_001078145	LOC777598	Q0VC31	Keratin associated protein-like		keratin filament [GO:0045095]		http://www.uniprot.org/uniprot/Q0VC31	http://www.genome.jp/dbget-bin/www_bget?bta:777598;
NM_001078154	SMARCD3	Q0II51	SWI/SNF related, matrix associated, actin dependent regulator of chromatin, subfamily d, member 3				http://www.uniprot.org/uniprot/Q0II51	http://www.genome.jp/dbget-bin/www_bget?bta:777769;
NM_001078158	TUBA4A TUBA1	P81948	Tubulin alpha-4A chain (Alpha-tubulin 1) (Tubulin alpha-1 chain)	microtubule-based process [GO:0007017]	cytoplasm [GO:0005737]; extracellular exosome [GO:0070062]; microtubule [GO:0005874]	enzyme binding [GO:0019899]; GTPase activity [GO:0003924]; GTP binding [GO:0005525]; structural constituent of cytoskeleton [GO:0005200]	http://www.uniprot.org/uniprot/P81948	http://www.genome.jp/dbget-bin/www_bget?bta:777775;	http://string-db.org/newstring_cgi/show_network_section.pl?identifier=9913.ENSBTAP00000003192;
NM_001079507	MPZ	P10522	Myelin protein P0 (Myelin peripheral protein) (MPP) (Myelin protein zero)	cell aggregation [GO:0098743]; cell-cell adhesion via plasma-membrane adhesion molecules [GO:0098742]; myelination [GO:0042552]	integral component of plasma membrane [GO:0005887]; myelin sheath [GO:0043209]; plasma membrane [GO:0005886]		http://www.uniprot.org/uniprot/P10522	http://www.genome.jp/dbget-bin/www_bget?bta:539462;	http://string-db.org/newstring_cgi/show_network_section.pl?identifier=9913.ENSBTAP00000045141;
NM_001079511	MCRIP2 FAM195A	Q0II70	MAPK regulated corepressor interacting protein 2 (Protein FAM195A)		cytoplasm [GO:0005737]; cytoplasmic stress granule [GO:0010494]; nucleus [GO:0005634]		http://www.uniprot.org/uniprot/Q0II70	http://www.genome.jp/dbget-bin/www_bget?bta:618020;
NM_001079582	SLC15A2	Q05B80	Solute carrier family 15 (H+/peptide transporter), member 2		integral component of membrane [GO:0016021]	transporter activity [GO:0005215]	http://www.uniprot.org/uniprot/Q05B80	http://www.genome.jp/dbget-bin/www_bget?bta:506921;
NM_001079597	NUAK2	Q3SX34	NUAK family, SNF1-like kinase, 2			ATP binding [GO:0005524]; protein kinase activity [GO:0004672]	http://www.uniprot.org/uniprot/Q3SX34	http://www.genome.jp/dbget-bin/www_bget?bta:518632;	http://string-db.org/newstring_cgi/show_network_section.pl?identifier=9913.ENSBTAP00000045985;
NM_001079603	CBLN3	Q17QF9	Cerebellin-3		cell junction [GO:0030054]; endoplasmic reticulum [GO:0005783]; extracellular region [GO:0005576]; Golgi apparatus [GO:0005794]; synapse [GO:0045202]		http://www.uniprot.org/uniprot/Q17QF9	http://www.genome.jp/dbget-bin/www_bget?bta:529166;	http://string-db.org/newstring_cgi/show_network_section.pl?identifier=9913.ENSBTAP00000014103;
NM_001079639	LOC780781	Q148I6	Keratin associated protein		keratin filament [GO:0045095]		http://www.uniprot.org/uniprot/Q148I6	http://www.genome.jp/dbget-bin/www_bget?bta:780781;	http://string-db.org/newstring_cgi/show_network_section.pl?identifier=9913.ENSBTAP00000041218;
NM_001079785		A0JNL1	Uncharacterized protein C7orf57 homolog				http://www.uniprot.org/uniprot/A0JNL1	http://www.genome.jp/dbget-bin/www_bget?bta:614195;
NM_001079789	FGF12	Q5E9M0	Fibroblast growth factor (FGF)	fibroblast growth factor receptor signaling pathway [GO:0008543]		growth factor activity [GO:0008083]	http://www.uniprot.org/uniprot/Q5E9M0	http://www.genome.jp/dbget-bin/www_bget?bta:615823;
NM_001079793	YPEL5	Q3ZBE7	Protein yippee-like 5			metal ion binding [GO:0046872]	http://www.uniprot.org/uniprot/Q3ZBE7	http://www.genome.jp/dbget-bin/www_bget?bta:780856;	http://string-db.org/newstring_cgi/show_network_section.pl?identifier=9913.ENSBTAP00000032456;
NM_001080217	MFAP4	P55918	Microfibril-associated glycoprotein 4 (36 kDa microfibril-associated glycoprotein) (36 kDa MAP)	cell adhesion [GO:0007155]; cellular response to UV-B [GO:0071493]; elastic fiber assembly [GO:0048251]; regulation of collagen metabolic process [GO:0010712]; supramolecular fiber organization [GO:0097435]; UV protection [GO:0009650]	elastic fiber [GO:0071953]; extracellular exosome [GO:0070062]; extracellular matrix [GO:0031012]; microfibril [GO:0001527]; proteinaceous extracellular matrix [GO:0005578]		http://www.uniprot.org/uniprot/P55918	http://www.genome.jp/dbget-bin/www_bget?bta:286766;	http://string-db.org/newstring_cgi/show_network_section.pl?identifier=9913.ENSBTAP00000008130;
NM_001080219	CHI3L1	P30922	Chitinase-3-like protein 1 (39 kDa whey protein) (Cartilage glycoprotein 39) (CGP-39) (GP-39) (Chitinase-like protein 1) (CLP-1) (SPC-40) (Signal-processing protein)	activation of NF-kappaB-inducing kinase activity [GO:0007250]; apoptotic process [GO:0006915]; carbohydrate metabolic process [GO:0005975]; cellular response to tumor necrosis factor [GO:0071356]; inflammatory response [GO:0006954]; interleukin-8 secretion [GO:0072606]; lung development [GO:0030324]; positive regulation of angiogenesis [GO:0045766]; positive regulation of ERK1 and ERK2 cascade [G…	cytoplasm [GO:0005737]; endoplasmic reticulum [GO:0005783]; extracellular region [GO:0005576]; extracellular space [GO:0005615]; perinuclear region of cytoplasm [GO:0048471]	carbohydrate binding [GO:0030246]; chitin binding [GO:0008061]	http://www.uniprot.org/uniprot/P30922	http://www.genome.jp/dbget-bin/www_bget?bta:286869;	http://string-db.org/newstring_cgi/show_network_section.pl?identifier=9913.ENSBTAP00000024253;
NM_001080241	HPN	A1L5C6	HPN protein (Hepsin) (Hepsin (Transmembrane protease, serine 1))	basement membrane disassembly [GO:0034769]; cochlea morphogenesis [GO:0090103]; detection of mechanical stimulus involved in sensory perception of sound [GO:0050910]; negative regulation of apoptotic process [GO:0043066]; negative regulation of epithelial cell proliferation [GO:0050680]; negative regulation of epithelial to mesenchymal transition [GO:0010719]; pilomotor reflex [GO:0097195]; posit…	cell-cell junction [GO:0005911]; cell surface [GO:0009986]; cytoplasm [GO:0005737]; endoplasmic reticulum membrane [GO:0005789]; extracellular exosome [GO:0070062]; integral component of plasma membrane [GO:0005887]; neuronal cell body [GO:0043025]; nuclear membrane [GO:0031965]; plasma membrane [GO:0005886]	calcium-activated potassium channel activity [GO:0015269]; serine-type endopeptidase activity [GO:0004252]; serine-type exopeptidase activity [GO:0070008]; serine-type peptidase activity [GO:0008236]	http://www.uniprot.org/uniprot/A1L5C6	http://www.genome.jp/dbget-bin/www_bget?bta:508148;	http://string-db.org/newstring_cgi/show_network_section.pl?identifier=9913.ENSBTAP00000004986;
NM_001080246	PKN1 PKN PRK1 PRKCL1	A1A4I4	Serine/threonine-protein kinase N1 (EC 2.7.11.13) (Protein kinase C-like 1) (Protein kinase C-like PKN) (Protein kinase PKN-alpha) (Protein-kinase C-related kinase 1) (Serine-threonine protein kinase N)	epithelial cell migration [GO:0010631]; histone H3-T11 phosphorylation [GO:0035407]; intracellular signal transduction [GO:0035556]; peptidyl-serine phosphorylation [GO:0018105]; protein phosphorylation [GO:0006468]; regulation of cell motility [GO:2000145]; regulation of transcription from RNA polymerase II promoter [GO:0006357]; transcription, DNA-templated [GO:0006351]	cleavage furrow [GO:0032154]; cytoplasm [GO:0005737]; endosome [GO:0005768]; intracellular [GO:0005622]; midbody [GO:0030496]; nucleus [GO:0005634]; plasma membrane [GO:0005886]	androgen receptor binding [GO:0050681]; ATP binding [GO:0005524]; chromatin binding [GO:0003682]; GTP-Rho binding [GO:0017049]; histone binding [GO:0042393]; histone deacetylase binding [GO:0042826]; histone kinase activity (H3-T11 specific) [GO:0035402]; ligand-dependent nuclear receptor transcription coactivator activity [GO:0030374]; protein kinase C activity [GO:0004697]; protein serine/threo…	http://www.uniprot.org/uniprot/A1A4I4	http://www.genome.jp/dbget-bin/www_bget?bta:509080;	http://string-db.org/newstring_cgi/show_network_section.pl?identifier=9913.ENSBTAP00000022652;
NM_001080261	CEACAM19	Q0VC04	Carcinoembryonic antigen-related cell adhesion molecule 19		integral component of membrane [GO:0016021]		http://www.uniprot.org/uniprot/Q0VC04	http://www.genome.jp/dbget-bin/www_bget?bta:511941;
NM_001080293	ENPP2	A1A4K5	Ectonucleotide pyrophosphatase/phosphodiesterase family member 2 (E-NPP 2) (EC 3.1.4.39) (Autotaxin) (Extracellular lysophospholipase D) (LysoPLD)	chemotaxis [GO:0006935]; immune response [GO:0006955]; phosphatidylcholine catabolic process [GO:0034638]; positive regulation of epithelial cell migration [GO:0010634]; positive regulation of lamellipodium morphogenesis [GO:2000394]; positive regulation of peptidyl-tyrosine phosphorylation [GO:0050731]; regulation of angiogenesis [GO:0045765]	extracellular space [GO:0005615]	alkylglycerophosphoethanolamine phosphodiesterase activity [GO:0047391]; calcium ion binding [GO:0005509]; lysophospholipase activity [GO:0004622]; nucleic acid binding [GO:0003676]; nucleotide diphosphatase activity [GO:0004551]; phosphodiesterase I activity [GO:0004528]; polysaccharide binding [GO:0030247]; scavenger receptor activity [GO:0005044]; zinc ion binding [GO:0008270]	http://www.uniprot.org/uniprot/A1A4K5	http://www.genome.jp/dbget-bin/www_bget?bta:532663;	http://string-db.org/newstring_cgi/show_network_section.pl?identifier=9913.ENSBTAP00000036974;
NM_001080306	PRSS23	Q1LZE9	Serine protease 23 (EC 3.4.21.-)		extracellular exosome [GO:0070062]; nucleus [GO:0005634]	serine-type endopeptidase activity [GO:0004252]	http://www.uniprot.org/uniprot/Q1LZE9	http://www.genome.jp/dbget-bin/www_bget?bta:538575;	http://string-db.org/newstring_cgi/show_network_section.pl?identifier=9913.ENSBTAP00000020194;
NM_001080309	YOD1	Q05B57	Ubiquitin thioesterase OTU1 (EC 3.4.19.12)	endoplasmic reticulum unfolded protein response [GO:0030968]; macroautophagy [GO:0016236]; protein deubiquitination [GO:0016579]; protein K11-linked deubiquitination [GO:0035871]; protein K27-linked deubiquitination [GO:1990167]; protein K29-linked deubiquitination [GO:0035523]; protein K33-linked deubiquitination [GO:1990168]; protein K48-linked deubiquitination [GO:0071108]; protein K63-linked …	cytoplasm [GO:0005737]; cytosol [GO:0005829]; nucleus [GO:0005634]	Lys48-specific deubiquitinase activity [GO:1990380]; metal ion binding [GO:0046872]; nucleic acid binding [GO:0003676]; thiol-dependent ubiquitin-specific protease activity [GO:0004843]; ubiquitin protein ligase binding [GO:0031625]; ubiquitin-specific protease activity involved in negative regulation of retrograde protein transport, ER to cytosol [GO:1904265]	http://www.uniprot.org/uniprot/Q05B57	http://www.genome.jp/dbget-bin/www_bget?bta:539931;	http://string-db.org/newstring_cgi/show_network_section.pl?identifier=9913.ENSBTAP00000027017;
NM_001080336	LOC781146	Q27996	Lysozyme C, tracheal isozyme (EC 3.2.1.17) (1,4-beta-N-acetylmuramidase C)	cell wall macromolecule catabolic process [GO:0016998]; cytolysis [GO:0019835]; defense response to Gram-negative bacterium [GO:0050829]; defense response to Gram-positive bacterium [GO:0050830]	extracellular space [GO:0005615]	lysozyme activity [GO:0003796]	http://www.uniprot.org/uniprot/Q27996	http://www.genome.jp/dbget-bin/www_bget?bta:781146;	http://string-db.org/newstring_cgi/show_network_section.pl?identifier=9913.ENSBTAP00000000231;
NM_001080346	MGC148328	A1A4P7	Uncharacterized protein MGC148328				http://www.uniprot.org/uniprot/A1A4P7	http://www.genome.jp/dbget-bin/www_bget?bta:783058;
NM_001080350	KRTAP13-1	A1A4M9	Keratin associated protein 13-1		intermediate filament [GO:0005882]		http://www.uniprot.org/uniprot/A1A4M9	http://www.genome.jp/dbget-bin/www_bget?bta:783607;
NM_001080354	GSTM4 GSTM1	A1A4L7	Glutathione S-transferase Mu 1 (Glutathione S-transferase mu 4)	metabolic process [GO:0008152]		glutathione transferase activity [GO:0004364]	http://www.uniprot.org/uniprot/A1A4L7	http://www.genome.jp/dbget-bin/www_bget?bta:783879;	http://string-db.org/newstring_cgi/show_network_section.pl?identifier=9913.ENSBTAP00000021896;
NM_001080375	KRT28	Q148H6	Keratin, type I cytoskeletal 28 (Cytokeratin-28) (CK-28) (Keratin-28) (K28) (Type I inner root sheath-specific keratin-K25irs4)		cytoplasm [GO:0005737]; extracellular exosome [GO:0070062]; intermediate filament [GO:0005882]	structural molecule activity [GO:0005198]	http://www.uniprot.org/uniprot/Q148H6	http://www.genome.jp/dbget-bin/www_bget?bta:788909;	http://string-db.org/newstring_cgi/show_network_section.pl?identifier=9913.ENSBTAP00000034743;
NM_001080726	CITED4	Q2HJ78	Cbp/p300-interacting transactivator 4	developmental process [GO:0032502]; regulation of transcription from RNA polymerase II promoter [GO:0006357]; response to estrogen [GO:0043627]	cytoplasm [GO:0005737]; nucleus [GO:0005634]	RNA polymerase II transcription coactivator activity [GO:0001105]; transcription coactivator activity [GO:0003713]	http://www.uniprot.org/uniprot/Q2HJ78	http://www.genome.jp/dbget-bin/www_bget?bta:504742;	http://string-db.org/newstring_cgi/show_network_section.pl?identifier=9913.ENSBTAP00000020109;
NM_001080729	ISLR	A4IFA6	Immunoglobulin superfamily containing leucine-rich repeat protein	cell adhesion [GO:0007155]	extracellular exosome [GO:0070062]		http://www.uniprot.org/uniprot/A4IFA6	http://www.genome.jp/dbget-bin/www_bget?bta:515018;	http://string-db.org/newstring_cgi/show_network_section.pl?identifier=9913.ENSBTAP00000007913;
NM_001080740	KRTAP11-1	Q05B46	Keratin associated protein 11-1		intermediate filament [GO:0005882]		http://www.uniprot.org/uniprot/Q05B46	http://www.genome.jp/dbget-bin/www_bget?bta:781604;	http://string-db.org/newstring_cgi/show_network_section.pl?identifier=9913.ENSBTAP00000046243;
NM_001080910	PLA2G3	E1BEM2	Group 3 secretory phospholipase A2	acrosome assembly [GO:0001675]; arachidonic acid secretion [GO:0050482]; lipoxygenase pathway [GO:0019372]; mast cell degranulation [GO:0043303]; phosphatidylcholine metabolic process [GO:0046470]; sperm axoneme assembly [GO:0007288]	centriole [GO:0005814]; extracellular region [GO:0005576]; mast cell granule [GO:0042629]	phospholipase A2 activity [GO:0004623]	http://www.uniprot.org/uniprot/E1BEM2	http://www.genome.jp/dbget-bin/www_bget?bta:527631;	http://string-db.org/newstring_cgi/show_network_section.pl?identifier=9913.ENSBTAP00000015876;
NM_001080919	SULT1C2	Q58CV8	Sulfotransferase (EC 2.8.2.-)			sulfotransferase activity [GO:0008146]	http://www.uniprot.org/uniprot/Q58CV8	http://www.genome.jp/dbget-bin/www_bget?bta:783020;
NM_001081514	CASTOR1 GATSL3	Q0V8A3	Cytosolic arginine sensor for mTORC1 subunit 1 (GATS-like protein 3)	cellular response to L-arginine [GO:1903577]; negative regulation of TORC1 signaling [GO:1904262]	cytosol [GO:0005829]; GATOR2 complex [GO:0061700]	arginine binding [GO:0034618]; identical protein binding [GO:0042802]	http://www.uniprot.org/uniprot/Q0V8A3	http://www.genome.jp/dbget-bin/www_bget?bta:506974;
NM_001081520	LY6G6E ly6g6e	A2VDW0	Lymphocyte antigen 6 complex locus G6E (Lymphocyte antigen 6 complex, locus G6E)				http://www.uniprot.org/uniprot/A2VDW0	http://www.genome.jp/dbget-bin/www_bget?bta:512743;	http://string-db.org/newstring_cgi/show_network_section.pl?identifier=9913.ENSBTAP00000000762;
NM_001081521	OVOL1	A2VDT4	Putative transcription factor Ovo-like 1	epidermis development [GO:0008544]; germline cell cycle switching, mitotic to meiotic cell cycle [GO:0051729]; kidney development [GO:0001822]; mesoderm development [GO:0007498]; negative regulation of meiotic cell cycle phase transition [GO:1901994]; negative regulation of stem cell proliferation [GO:2000647]; skin development [GO:0043588]; spermatogenesis [GO:0007283]; transcription, DNA-templa…	nucleus [GO:0005634]	metal ion binding [GO:0046872]; RNA polymerase II core promoter proximal region sequence-specific DNA binding [GO:0000978]; RNA polymerase II transcription factor activity, sequence-specific DNA binding [GO:0000981]; transcriptional repressor activity, RNA polymerase II core promoter proximal region sequence-specific binding [GO:0001078]	http://www.uniprot.org/uniprot/A2VDT4	http://www.genome.jp/dbget-bin/www_bget?bta:513727;	http://string-db.org/newstring_cgi/show_network_section.pl?identifier=9913.ENSBTAP00000016791;
NM_001081524	ATP1A2	A2VDL6	Sodium/potassium-transporting ATPase subunit alpha-2 (Na(+)/K(+) ATPase alpha-2 subunit) (EC 3.6.3.9) (Sodium pump subunit alpha-2)	adult locomotory behavior [GO:0008344]; ATP metabolic process [GO:0046034]; cellular potassium ion homeostasis [GO:0030007]; cellular response to steroid hormone stimulus [GO:0071383]; cellular sodium ion homeostasis [GO:0006883]; locomotion [GO:0040011]; negative regulation of cytosolic calcium ion concentration [GO:0051481]; negative regulation of heart contraction [GO:0045822]; negative regula…	cytoplasm [GO:0005737]; extracellular vesicle [GO:1903561]; myelin sheath [GO:0043209]; sodium:potassium-exchanging ATPase complex [GO:0005890]; T-tubule [GO:0030315]	ATP binding [GO:0005524]; chaperone binding [GO:0051087]; drug binding [GO:0008144]; potassium ion binding [GO:0030955]; sodium:potassium-exchanging ATPase activity [GO:0005391]; sodium ion binding [GO:0031402]; steroid hormone binding [GO:1990239]	http://www.uniprot.org/uniprot/A2VDL6	http://www.genome.jp/dbget-bin/www_bget?bta:515161;	http://string-db.org/newstring_cgi/show_network_section.pl?identifier=9913.ENSBTAP00000046095;
NM_001081575	DES	O62654	Desmin	intermediate filament organization [GO:0045109]	cardiac myofibril [GO:0097512]; extracellular exosome [GO:0070062]; fascia adherens [GO:0005916]; intercalated disc [GO:0014704]; intermediate filament [GO:0005882]; neuromuscular junction [GO:0031594]; sarcolemma [GO:0042383]; Z disc [GO:0030018]	cytoskeletal protein binding [GO:0008092]; identical protein binding [GO:0042802]; structural molecule activity [GO:0005198]	http://www.uniprot.org/uniprot/O62654	http://www.genome.jp/dbget-bin/www_bget?bta:280765;	http://string-db.org/newstring_cgi/show_network_section.pl?identifier=9913.ENSBTAP00000007041;
NM_001081578	SPDEF	A2VDR4	SAM pointed domain containing ETS transcription factor	cell differentiation [GO:0030154]; intestinal epithelial cell development [GO:0060576]; lung goblet cell differentiation [GO:0060480]; negative regulation of cell fate commitment [GO:0010454]; negative regulation of transcription from RNA polymerase II promoter [GO:0000122]; positive regulation of apoptotic process [GO:0043065]; positive regulation of cell fate commitment [GO:0010455]; positive r…	nucleus [GO:0005634]	RNA polymerase II transcription factor activity, sequence-specific DNA binding [GO:0000981]; sequence-specific DNA binding [GO:0043565]	http://www.uniprot.org/uniprot/A2VDR4	http://www.genome.jp/dbget-bin/www_bget?bta:497620;	http://string-db.org/newstring_cgi/show_network_section.pl?identifier=9913.ENSBTAP00000029329;
NM_001081579	ANKRD22	A2VDV1	Ankyrin repeat domain 22		integral component of membrane [GO:0016021]		http://www.uniprot.org/uniprot/A2VDV1	http://www.genome.jp/dbget-bin/www_bget?bta:504991;	http://string-db.org/newstring_cgi/show_network_section.pl?identifier=9913.ENSBTAP00000017781;
NM_001081583	TLE4	A2VDR6	Transducin-like enhancer of split 4 (E(Sp1) homolog, Drosophila)	regulation of transcription, DNA-templated [GO:0006355]	nucleus [GO:0005634]		http://www.uniprot.org/uniprot/A2VDR6	http://www.genome.jp/dbget-bin/www_bget?bta:508893;
NM_001081589	NECAB3 APBA2BP XB51	A2VDW6	N-terminal EF-hand calcium-binding protein 3 (Amyloid beta A4 protein-binding family A member 2-binding protein) (X11L-binding protein 51)		endoplasmic reticulum [GO:0005783]; Golgi cis cisterna [GO:0000137]	calcium ion binding [GO:0005509]	http://www.uniprot.org/uniprot/A2VDW6	http://www.genome.jp/dbget-bin/www_bget?bta:514695;	http://string-db.org/newstring_cgi/show_network_section.pl?identifier=9913.ENSBTAP00000005154;
NM_001081607	VIPR1	A2VDS6	Vasoactive intestinal peptide receptor 1	cell surface receptor signaling pathway [GO:0007166]	integral component of membrane [GO:0016021]; plasma membrane [GO:0005886]	vasoactive intestinal polypeptide receptor activity [GO:0004999]	http://www.uniprot.org/uniprot/A2VDS6	http://www.genome.jp/dbget-bin/www_bget?bta:535858;
NM_001081618	NUDT4	A2VDV0	Nudix (Nucleoside diphosphate linked moiety X)-type motif 4	adenosine 5'-(hexahydrogen pentaphosphate) catabolic process [GO:1901911]; diadenosine hexaphosphate catabolic process [GO:1901909]; diadenosine pentaphosphate catabolic process [GO:1901907]; diphosphoinositol polyphosphate metabolic process [GO:0071543]	cytoplasm [GO:0005737]; nucleus [GO:0005634]	bis(5'-adenosyl)-hexaphosphatase activity [GO:0034431]; bis(5'-adenosyl)-pentaphosphatase activity [GO:0034432]; diphosphoinositol-polyphosphate diphosphatase activity [GO:0008486]; endopolyphosphatase activity [GO:0000298]; m7G(5')pppN diphosphatase activity [GO:0050072]	http://www.uniprot.org/uniprot/A2VDV0	http://www.genome.jp/dbget-bin/www_bget?bta:614183;	http://string-db.org/newstring_cgi/show_network_section.pl?identifier=9913.ENSBTAP00000009797;
NM_001081619	MGC151839 CAPN8	A2VDQ9	Calpain 8 (Similar to calpain)	digestion [GO:0007586]	intracellular [GO:0005622]	calcium-dependent cysteine-type endopeptidase activity [GO:0004198]; calcium ion binding [GO:0005509]	http://www.uniprot.org/uniprot/A2VDQ9	http://www.genome.jp/dbget-bin/www_bget?bta:617138;
NM_001081622	DLX3	A2VDN3	Distal-less homeobox 3	blood vessel development [GO:0001568]; odontoblast differentiation [GO:0071895]; odontogenesis of dentin-containing tooth [GO:0042475]; placenta development [GO:0001890]	nucleus [GO:0005634]	chromatin binding [GO:0003682]; sequence-specific DNA binding [GO:0043565]; transcriptional activator activity, RNA polymerase II core promoter proximal region sequence-specific binding [GO:0001077]	http://www.uniprot.org/uniprot/A2VDN3	http://www.genome.jp/dbget-bin/www_bget?bta:784366;	http://string-db.org/newstring_cgi/show_network_section.pl?identifier=9913.ENSBTAP00000023142;
NM_001081624	CDH11	A2VDQ6	Cadherin 11 (Cadherin 11, type 2, OB-cadherin (Osteoblast))	corticospinal tract morphogenesis [GO:0021957]; homophilic cell adhesion via plasma membrane adhesion molecules [GO:0007156]	cytoplasm [GO:0005737]; extracellular exosome [GO:0070062]; integral component of membrane [GO:0016021]; plasma membrane [GO:0005886]	calcium ion binding [GO:0005509]	http://www.uniprot.org/uniprot/A2VDQ6	http://www.genome.jp/dbget-bin/www_bget?bta:785475;	http://string-db.org/newstring_cgi/show_network_section.pl?identifier=9913.ENSBTAP00000042902;
NM_001081717	EFEMP1	A2VE41	EGF-containing fibulin-like extracellular matrix protein 1	camera-type eye development [GO:0043010]; embryonic eye morphogenesis [GO:0048048]; negative regulation of chondrocyte differentiation [GO:0032331]; post-embryonic eye morphogenesis [GO:0048050]; regulation of transcription, DNA-templated [GO:0006355]	extracellular exosome [GO:0070062]; extracellular matrix [GO:0031012]	calcium ion binding [GO:0005509]; epidermal growth factor-activated receptor activity [GO:0005006]; epidermal growth factor receptor binding [GO:0005154]	http://www.uniprot.org/uniprot/A2VE41	http://www.genome.jp/dbget-bin/www_bget?bta:511566;	http://string-db.org/newstring_cgi/show_network_section.pl?identifier=9913.ENSBTAP00000023206;
NM_001081722	FADS6	A2VE15	Fatty acid desaturase 6 (EC 1.14.19.-)	fatty acid biosynthetic process [GO:0006633]	integral component of membrane [GO:0016021]	oxidoreductase activity [GO:0016491]	http://www.uniprot.org/uniprot/A2VE15	http://www.genome.jp/dbget-bin/www_bget?bta:523867;	http://string-db.org/newstring_cgi/show_network_section.pl?identifier=9913.ENSBTAP00000022906;
NM_001081728	PPP2R5A	A2VDZ0	Protein phosphatase 2 regulatory subunit B'alpha (Protein phosphatase 2, regulatory subunit B', alpha isoform)	negative regulation of establishment of protein localization to plasma membrane [GO:0090005]; negative regulation of lipid kinase activity [GO:0090219]; positive regulation of protein dephosphorylation [GO:0035307]; signal transduction [GO:0007165]	cytosol [GO:0005829]; M band [GO:0031430]; membrane [GO:0016020]; protein phosphatase type 2A complex [GO:0000159]; Z disc [GO:0030018]	kinase binding [GO:0019900]; protein phosphatase regulator activity [GO:0019888]	http://www.uniprot.org/uniprot/A2VDZ0	http://www.genome.jp/dbget-bin/www_bget?bta:533788;	http://string-db.org/newstring_cgi/show_network_section.pl?identifier=9913.ENSBTAP00000038304;
NM_001081732	PLSCR4	A2VE63	Phospholipid scramblase	cellular response to lipopolysaccharide [GO:0071222]	extracellular exosome [GO:0070062]; plasma membrane [GO:0005886]	CD4 receptor binding [GO:0042609]; enzyme binding [GO:0019899]; phospholipid scramblase activity [GO:0017128]	http://www.uniprot.org/uniprot/A2VE63	http://www.genome.jp/dbget-bin/www_bget?bta:539290;	http://string-db.org/newstring_cgi/show_network_section.pl?identifier=9913.ENSBTAP00000015905;
NM_001081735	REXO2	A2VE52	Oligoribonuclease, mitochondrial (EC 3.1.-.-) (RNA exonuclease 2 homolog) (Small fragment nuclease)	nucleic acid phosphodiester bond hydrolysis [GO:0090305]	focal adhesion [GO:0005925]; mitochondrial intermembrane space [GO:0005758]; mitochondrial matrix [GO:0005759]; mitochondrion [GO:0005739]; nucleolus [GO:0005730]	3'-5'-exoribonuclease activity [GO:0000175]; nucleic acid binding [GO:0003676]	http://www.uniprot.org/uniprot/A2VE52	http://www.genome.jp/dbget-bin/www_bget?bta:540139;	http://string-db.org/newstring_cgi/show_network_section.pl?identifier=9913.ENSBTAP00000007680;
NM_001082440	FBXL5	A2VE78	F-box/LRR-repeat protein 5 (F-box and leucine-rich repeat protein 5)	iron ion homeostasis [GO:0055072]; protein ubiquitination [GO:0016567]; SCF-dependent proteasomal ubiquitin-dependent protein catabolic process [GO:0031146]	perinuclear region of cytoplasm [GO:0048471]; SCF ubiquitin ligase complex [GO:0019005]	iron ion binding [GO:0005506]	http://www.uniprot.org/uniprot/A2VE78	http://www.genome.jp/dbget-bin/www_bget?bta:519695;	http://string-db.org/newstring_cgi/show_network_section.pl?identifier=9913.ENSBTAP00000028266;
NM_001082447	SEPT11	A2VE99	Septin-11	cell cycle [GO:0007049]; cell division [GO:0051301]; protein heterooligomerization [GO:0051291]	axon [GO:0030424]; cell junction [GO:0030054]; cytoplasm [GO:0005737]; dendritic spine [GO:0043197]; extracellular exosome [GO:0070062]; stress fiber [GO:0001725]	GTP binding [GO:0005525]	http://www.uniprot.org/uniprot/A2VE99	http://www.genome.jp/dbget-bin/www_bget?bta:535746;	http://string-db.org/newstring_cgi/show_network_section.pl?identifier=9913.ENSBTAP00000005626;
NM_001082450	GREM1	A2VE87	Gremlin	branching involved in ureteric bud morphogenesis [GO:0001658]; cell-cell signaling [GO:0007267]; cell migration involved in sprouting angiogenesis [GO:0002042]; cell morphogenesis [GO:0000902]; collagen fibril organization [GO:0030199]; determination of dorsal identity [GO:0048263]; embryonic limb morphogenesis [GO:0030326]; mesenchymal to epithelial transition involved in metanephros morphogenes…	cell surface [GO:0009986]; extracellular space [GO:0005615]	BMP binding [GO:0036122]; cytokine activity [GO:0005125]; protein homodimerization activity [GO:0042803]; receptor agonist activity [GO:0048018]; transmembrane receptor protein tyrosine kinase activator activity [GO:0030297]; vascular endothelial growth factor receptor 2 binding [GO:0043184]	http://www.uniprot.org/uniprot/A2VE87	http://www.genome.jp/dbget-bin/www_bget?bta:539079;	http://string-db.org/newstring_cgi/show_network_section.pl?identifier=9913.ENSBTAP00000056469;
NM_001082454	CCRN4L NOCT	A2VE74	CCR4 carbon catabolite repression 4-like (S. cerevisiae) (Nocturnin)	circadian regulation of gene expression [GO:0032922]; cytoplasmic mRNA processing body assembly [GO:0033962]; deadenylation-dependent decapping of nuclear-transcribed mRNA [GO:0000290]; mRNA stabilization [GO:0048255]; negative regulation of osteoblast differentiation [GO:0045668]; positive regulation of fat cell differentiation [GO:0045600]; regulation of circadian rhythm [GO:0042752]; regulatio…	nucleus [GO:0005634]; P-body [GO:0000932]; perinuclear region of cytoplasm [GO:0048471]	mRNA binding [GO:0003729]; poly(A)-specific ribonuclease activity [GO:0004535]	http://www.uniprot.org/uniprot/A2VE74	http://www.genome.jp/dbget-bin/www_bget?bta:540641;	http://string-db.org/newstring_cgi/show_network_section.pl?identifier=9913.ENSBTAP00000007876;
NM_001082456	WNT11	A2VE89	Protein Wnt	multicellular organism development [GO:0007275]; negative regulation of apoptotic process [GO:0043066]; negative regulation of canonical Wnt signaling pathway [GO:0090090]; negative regulation of cell death [GO:0060548]; negative regulation of cell growth [GO:0030308]; negative regulation of cell migration [GO:0030336]; negative regulation of transcription, DNA-templated [GO:0045892]; neuroendocr…	cytoplasm [GO:0005737]; proteinaceous extracellular matrix [GO:0005578]	GTPase activator activity [GO:0005096]; protein kinase activator activity [GO:0030295]; receptor binding [GO:0005102]; transcription regulatory region DNA binding [GO:0044212]	http://www.uniprot.org/uniprot/A2VE89	http://www.genome.jp/dbget-bin/www_bget?bta:613288;
NM_001082471	BAG3	A2VE51	BAG3 protein			chaperone binding [GO:0051087]	http://www.uniprot.org/uniprot/A2VE51	http://www.genome.jp/dbget-bin/www_bget?bta:782633;
NM_001082616	KRT82	A3KMY1	KRT82 protein (Keratin 82)		keratin filament [GO:0045095]	structural molecule activity [GO:0005198]	http://www.uniprot.org/uniprot/A3KMY1	http://www.genome.jp/dbget-bin/www_bget?bta:615570;	http://string-db.org/newstring_cgi/show_network_section.pl?identifier=9913.ENSBTAP00000009403;
NM_001083368	MEST PEG1	Q2HJM9	Mesoderm-specific transcript homolog protein (EC 3.-.-.-) (Paternally-expressed gene 1 protein)		endoplasmic reticulum [GO:0005783]; endoplasmic reticulum membrane [GO:0005789]; integral component of membrane [GO:0016021]	hydrolase activity [GO:0016787]	http://www.uniprot.org/uniprot/Q2HJM9	http://www.genome.jp/dbget-bin/www_bget?bta:404180;	http://string-db.org/newstring_cgi/show_network_section.pl?identifier=9913.ENSBTAP00000042286;
NM_001083385	KRT83	A4FUZ0	Keratin, type II cuticular Hb3 (Keratin-83) (K83) (Type II hair keratin Hb3) (Type-II keratin Kb23)		keratin filament [GO:0045095]	structural molecule activity [GO:0005198]	http://www.uniprot.org/uniprot/A4FUZ0	http://www.genome.jp/dbget-bin/www_bget?bta:507421;	http://string-db.org/newstring_cgi/show_network_section.pl?identifier=9913.ENSBTAP00000008857;
NM_001083387	TOB2	A4FUY5	TOB2 protein (Transducer of ERBB2, 2)	negative regulation of cell proliferation [GO:0008285]; negative regulation of osteoclast differentiation [GO:0045671]; positive regulation of ossification [GO:0045778]; regulation of gene expression [GO:0010468]; signaling [GO:0023052]	cytoplasm [GO:0005737]; cytosol [GO:0005829]; nucleus [GO:0005634]	transcription corepressor activity [GO:0003714]; vitamin D receptor binding [GO:0042809]	http://www.uniprot.org/uniprot/A4FUY5	http://www.genome.jp/dbget-bin/www_bget?bta:507934;	http://string-db.org/newstring_cgi/show_network_section.pl?identifier=9913.ENSBTAP00000020105;
NM_001083393	FAM83D	A3KN19	Protein FAM83D	cell division [GO:0051301]; cell migration [GO:0016477]; cell proliferation [GO:0008283]; epithelial to mesenchymal transition [GO:0001837]; metaphase plate congression [GO:0051310]; positive regulation of cell cycle G1/S phase transition [GO:1902808]; protein localization to mitotic spindle [GO:1902480]; regulation of ERK1 and ERK2 cascade [GO:0070372]; regulation of protein catabolic process [G…	cytoplasm [GO:0005737]; mitotic spindle pole [GO:0097431]	microtubule binding [GO:0008017]	http://www.uniprot.org/uniprot/A3KN19	http://www.genome.jp/dbget-bin/www_bget?bta:508561;	http://string-db.org/newstring_cgi/show_network_section.pl?identifier=9913.ENSBTAP00000000862;
NM_001083409	C1QTNF1	A3KMW5	C1QTNF1 protein (C1q and TNF related 1)	negative regulation of platelet aggregation [GO:0090331]; positive regulation of aldosterone secretion [GO:2000860]; positive regulation of cytosolic calcium ion concentration [GO:0007204]; positive regulation of gene expression [GO:0010628]; positive regulation of MAPK cascade [GO:0043410]; positive regulation of protein kinase B signaling [GO:0051897]; protein heterotrimerization [GO:0070208]; …	collagen trimer [GO:0005581]; cytosol [GO:0005829]; extracellular space [GO:0005615]; integral component of plasma membrane [GO:0005887]; nucleus [GO:0005634]	collagen binding [GO:0005518]	http://www.uniprot.org/uniprot/A3KMW5	http://www.genome.jp/dbget-bin/www_bget?bta:511774;	http://string-db.org/newstring_cgi/show_network_section.pl?identifier=9913.ENSBTAP00000008228;
NM_001083413	CYP27A1	A4FV92	CYP27A1 protein (Cytochrome P450 family 27 subfamily A member 1)		mitochondrial inner membrane [GO:0005743]	heme binding [GO:0020037]; iron ion binding [GO:0005506]; monooxygenase activity [GO:0004497]; oxidoreductase activity, acting on paired donors, with incorporation or reduction of molecular oxygen [GO:0016705]	http://www.uniprot.org/uniprot/A4FV92	http://www.genome.jp/dbget-bin/www_bget?bta:511960;	http://string-db.org/newstring_cgi/show_network_section.pl?identifier=9913.ENSBTAP00000017935;
NM_001083425	HIST1H1C	P02253	Histone H1.2 (CTL-1)	histone H3-K27 trimethylation [GO:0098532]; histone H3-K4 trimethylation [GO:0080182]; negative regulation of transcription from RNA polymerase II promoter [GO:0000122]; nucleosome assembly [GO:0006334]; nucleosome positioning [GO:0016584]	nuclear euchromatin [GO:0005719]; nucleosome [GO:0000786]; transcriptionally active chromatin [GO:0035327]	chromatin DNA binding [GO:0031490]; RNA binding [GO:0003723]	http://www.uniprot.org/uniprot/P02253	http://www.genome.jp/dbget-bin/www_bget?bta:513971;	http://string-db.org/newstring_cgi/show_network_section.pl?identifier=9913.ENSBTAP00000015499;
NM_001083433	TMEM17	A4FUY9	Transmembrane protein 17	cilium assembly [GO:0060271]; non-motile cilium assembly [GO:1905515]; smoothened signaling pathway [GO:0007224]	ciliary membrane [GO:0060170]; ciliary transition zone [GO:0035869]; integral component of membrane [GO:0016021]; MKS complex [GO:0036038]		http://www.uniprot.org/uniprot/A4FUY9	http://www.genome.jp/dbget-bin/www_bget?bta:514758;	http://string-db.org/newstring_cgi/show_network_section.pl?identifier=9913.ENSBTAP00000042266;
NM_001083447	KRT74	A3KN27	Keratin, type II cytoskeletal 74 (Cytokeratin-74) (CK-74) (Keratin-74) (K74) (Type II inner root sheath-specific keratin-K6irs4) (Type-II keratin Kb37)	intermediate filament cytoskeleton organization [GO:0045104]	cytoplasm [GO:0005737]; extracellular exosome [GO:0070062]; keratin filament [GO:0045095]	keratin filament binding [GO:1990254]; structural molecule activity [GO:0005198]	http://www.uniprot.org/uniprot/A3KN27	http://www.genome.jp/dbget-bin/www_bget?bta:525034;	http://string-db.org/newstring_cgi/show_network_section.pl?identifier=9913.ENSBTAP00000038264;
NM_001083449	CIDEA	A4FUX1	CIDEA protein	apoptotic process [GO:0006915]; cell death [GO:0008219]; lipid metabolic process [GO:0006629]; lipid storage [GO:0019915]; negative regulation of cytokine secretion [GO:0050710]; negative regulation of execution phase of apoptosis [GO:1900118]; negative regulation of lipid catabolic process [GO:0050995]; negative regulation of transforming growth factor beta receptor signaling pathway [GO:0030512…	cytoplasm [GO:0005737]; lipid particle [GO:0005811]; mitochondrial envelope [GO:0005740]; mitochondrion [GO:0005739]; nucleus [GO:0005634]	protein homodimerization activity [GO:0042803]	http://www.uniprot.org/uniprot/A4FUX1	http://www.genome.jp/dbget-bin/www_bget?bta:100336584;bta:527051;
NM_001083470	RHPN2	A4FUC9	Rhophilin-2 (GTP-Rho-binding protein 2)	signal transduction [GO:0007165]	perinuclear region of cytoplasm [GO:0048471]		http://www.uniprot.org/uniprot/A4FUC9	http://www.genome.jp/dbget-bin/www_bget?bta:533687;	http://string-db.org/newstring_cgi/show_network_section.pl?identifier=9913.ENSBTAP00000004021;
NM_001083494	DLK2 EGFL9	A4FV93	Protein delta homolog 2 (DLK-2) (Epidermal growth factor-like protein 9) (EGF-like protein 9)	negative regulation of Notch signaling pathway [GO:0045746]; regulation of fat cell differentiation [GO:0045598]	extracellular exosome [GO:0070062]; integral component of membrane [GO:0016021]	calcium ion binding [GO:0005509]; protein homodimerization activity [GO:0042803]	http://www.uniprot.org/uniprot/A4FV93	http://www.genome.jp/dbget-bin/www_bget?bta:540262;	http://string-db.org/newstring_cgi/show_network_section.pl?identifier=9913.ENSBTAP00000007690;
NM_001083496	GLO1	A4FUZ1	Lactoylglutathione lyase (EC 4.4.1.5) (Glyoxalase I)	negative regulation of apoptotic process [GO:0043066]; osteoclast differentiation [GO:0030316]; regulation of transcription from RNA polymerase II promoter [GO:0006357]	cytosol [GO:0005829]; extracellular exosome [GO:0070062]; nucleus [GO:0005634]; plasma membrane [GO:0005886]	lactoylglutathione lyase activity [GO:0004462]; zinc ion binding [GO:0008270]	http://www.uniprot.org/uniprot/A4FUZ1	http://www.genome.jp/dbget-bin/www_bget?bta:540335;	http://string-db.org/newstring_cgi/show_network_section.pl?identifier=9913.ENSBTAP00000016884;
NM_001083500	MGC143035 FAM69A	A4FV51	Family with sequence similarity 69 member A (MGC143035 protein)		integral component of membrane [GO:0016021]		http://www.uniprot.org/uniprot/A4FV51	http://www.genome.jp/dbget-bin/www_bget?bta:541171;
NM_001083502	MGC139239 ZNF385B	A4FUW9	MGC139239 protein (Zinc finger protein 385B)	intrinsic apoptotic signaling pathway by p53 class mediator [GO:0072332]	fibrillar center [GO:0001650]; nucleus [GO:0005634]	p53 binding [GO:0002039]; RNA binding [GO:0003723]; zinc ion binding [GO:0008270]	http://www.uniprot.org/uniprot/A4FUW9	http://www.genome.jp/dbget-bin/www_bget?bta:613328;	http://string-db.org/newstring_cgi/show_network_section.pl?identifier=9913.ENSBTAP00000030798;
NM_001083505	RAMP3	A4FUG3	RAMP3 protein (Receptor activity modifying protein 3)	amylin receptor signaling pathway [GO:0097647]; calcium ion transport [GO:0006816]; cellular response to estradiol stimulus [GO:0071392]; G-protein coupled receptor signaling pathway involved in heart process [GO:0086103]; intracellular protein transport [GO:0006886]; negative regulation of transcription, DNA-templated [GO:0045892]; positive regulation of calcium ion import across plasma membrane…	amylin receptor complex [GO:1903440]; cell surface [GO:0009986]; lysosome [GO:0005764]	amylin receptor activity [GO:0097643]; coreceptor activity [GO:0015026]; protein transporter activity [GO:0008565]	http://www.uniprot.org/uniprot/A4FUG3	http://www.genome.jp/dbget-bin/www_bget?bta:613547;	http://string-db.org/newstring_cgi/show_network_section.pl?identifier=9913.ENSBTAP00000027593;
NM_001083510	KRT6A	A4FV94	KRT6A protein		keratin filament [GO:0045095]	structural molecule activity [GO:0005198]	http://www.uniprot.org/uniprot/A4FV94	http://www.genome.jp/dbget-bin/www_bget?bta:614456;
NM_001083524	KRT33B	A3KN26	KRT33B protein		intermediate filament [GO:0005882]	structural molecule activity [GO:0005198]	http://www.uniprot.org/uniprot/A3KN26	http://www.genome.jp/dbget-bin/www_bget?bta:618455;
NM_001083530	S100A3	A4FUH7	S100 calcium binding protein A3 (S100A3 protein)		cytosol [GO:0005829]; nucleolus [GO:0005730]	calcium ion binding [GO:0005509]; zinc ion binding [GO:0008270]	http://www.uniprot.org/uniprot/A4FUH7	http://www.genome.jp/dbget-bin/www_bget?bta:786230;	http://string-db.org/newstring_cgi/show_network_section.pl?identifier=9913.ENSBTAP00000044222;
NM_001083532	ALOX12E	A4FV70	ALOX12E protein	arachidonic acid metabolic process [GO:0019369]; lipoxygenase pathway [GO:0019372]		iron ion binding [GO:0005506]; oxidoreductase activity, acting on single donors with incorporation of molecular oxygen, incorporation of two atoms of oxygen [GO:0016702]	http://www.uniprot.org/uniprot/A4FV70	http://www.genome.jp/dbget-bin/www_bget?bta:787450;	http://string-db.org/newstring_cgi/show_network_section.pl?identifier=9913.ENSBTAP00000042687;
NM_001083635	UGT8	A4IFB0	UGT8 protein	metabolic process [GO:0008152]	integral component of membrane [GO:0016021]	transferase activity, transferring hexosyl groups [GO:0016758]	http://www.uniprot.org/uniprot/A4IFB0	http://www.genome.jp/dbget-bin/www_bget?bta:281566;
NM_001083636	PPARD	A4IFL4	PPARD protein (Peroxisome proliferator activated receptor delta)	adipose tissue development [GO:0060612]; apoptotic signaling pathway [GO:0097190]; axon ensheathment [GO:0008366]; cell differentiation [GO:0030154]; cell-substrate adhesion [GO:0031589]; cellular response to hypoxia [GO:0071456]; embryo implantation [GO:0007566]; fatty acid beta-oxidation [GO:0006635]; fatty acid transport [GO:0015908]; keratinocyte migration [GO:0051546]; keratinocyte prolifera…	nuclear chromatin [GO:0000790]	drug binding [GO:0008144]; linoleic acid binding [GO:0070539]; protein heterodimerization activity [GO:0046982]; RNA polymerase II transcription factor activity, ligand-activated sequence-specific DNA binding [GO:0004879]; sequence-specific DNA binding [GO:0043565]; steroid hormone receptor activity [GO:0003707]; transcriptional repressor activity, RNA polymerase II transcription regulatory regio…	http://www.uniprot.org/uniprot/A4IFL4	http://www.genome.jp/dbget-bin/www_bget?bta:353106;	http://string-db.org/newstring_cgi/show_network_section.pl?identifier=9913.ENSBTAP00000023319;
NM_001083637	GJB2	A2VE67	Gap junction beta-2 protein (Connexin-26) (Cx26)	cell-cell signaling [GO:0007267]; gap junction assembly [GO:0016264]; sensory perception of sound [GO:0007605]	connexin complex [GO:0005922]; integral component of membrane [GO:0016021]	gap junction channel activity [GO:0005243]	http://www.uniprot.org/uniprot/A2VE67	http://www.genome.jp/dbget-bin/www_bget?bta:407154;	http://string-db.org/newstring_cgi/show_network_section.pl?identifier=9913.ENSBTAP00000023167;
NM_001083663	HERC3	A2VDP7	HECT and RLD domain containing E3 ubiquitin protein ligase 3 (HERC3 protein)		cytoplasm [GO:0005737]; cytosol [GO:0005829]	ubiquitin protein ligase activity [GO:0061630]	http://www.uniprot.org/uniprot/A2VDP7	http://www.genome.jp/dbget-bin/www_bget?bta:510924;	http://string-db.org/newstring_cgi/show_network_section.pl?identifier=9913.ENSBTAP00000013357;
NM_001083668	LDLRAP1	A4IFV0	LDLRAP1 protein (Low density lipoprotein receptor adaptor protein 1)	amyloid precursor protein metabolic process [GO:0042982]; cholesterol homeostasis [GO:0042632]; low-density lipoprotein particle clearance [GO:0034383]; positive regulation of receptor-mediated endocytosis involved in cholesterol transport [GO:1905602]; receptor internalization [GO:0031623]; receptor-mediated endocytosis involved in cholesterol transport [GO:0090118]; regulation of establishment …	AP-1 adaptor complex [GO:0030121]; AP-2 adaptor complex [GO:0030122]; basal plasma membrane [GO:0009925]; cytoplasmic side of plasma membrane [GO:0009898]; cytosol [GO:0005829]; early endosome [GO:0005769]; neurofilament [GO:0005883]; recycling endosome [GO:0055037]	amyloid-beta binding [GO:0001540]; AP-2 adaptor complex binding [GO:0035612]; clathrin adaptor activity [GO:0035615]; low-density lipoprotein particle receptor binding [GO:0050750]; phosphatidylinositol-4,5-bisphosphate binding [GO:0005546]; phosphotyrosine residue binding [GO:0001784]; receptor signaling complex scaffold activity [GO:0030159]; signaling adaptor activity [GO:0035591]	http://www.uniprot.org/uniprot/A4IFV0	http://www.genome.jp/dbget-bin/www_bget?bta:511199;	http://string-db.org/newstring_cgi/show_network_section.pl?identifier=9913.ENSBTAP00000001393;
NM_001083680	PCSK1N	A4IFR2	PCSK1N protein (Proprotein convertase subtilisin/kexin type 1 inhibitor)	negative regulation of endopeptidase activity [GO:0010951]; peptide hormone processing [GO:0016486]; response to cold [GO:0009409]; response to dietary excess [GO:0002021]	extracellular exosome [GO:0070062]; extracellular space [GO:0005615]; secretory granule [GO:0030141]; trans-Golgi network [GO:0005802]	endopeptidase inhibitor activity [GO:0004866]; serine-type endopeptidase inhibitor activity [GO:0004867]	http://www.uniprot.org/uniprot/A4IFR2	http://www.genome.jp/dbget-bin/www_bget?bta:513603;	http://string-db.org/newstring_cgi/show_network_section.pl?identifier=9913.ENSBTAP00000042463;
NM_001083704	MGC139367 SLC35F6	A4IFE7	MGC139367 protein (Solute carrier family 35 member F6)	negative regulation of mitochondrial outer membrane permeabilization involved in apoptotic signaling pathway [GO:1901029]; positive regulation of cell proliferation [GO:0008284]	cytosol [GO:0005829]; extracellular exosome [GO:0070062]; integral component of membrane [GO:0016021]; lysosomal membrane [GO:0005765]; mitochondrion [GO:0005739]; nucleoplasm [GO:0005654]		http://www.uniprot.org/uniprot/A4IFE7	http://www.genome.jp/dbget-bin/www_bget?bta:525690;	http://string-db.org/newstring_cgi/show_network_section.pl?identifier=9913.ENSBTAP00000024978;
NM_001083715	LMOD1	A4IFK3	LMOD1 protein (Leiomodin 1)	actin filament organization [GO:0007015]; actin nucleation [GO:0045010]; muscle contraction [GO:0006936]; myofibril assembly [GO:0030239]; pointed-end actin filament capping [GO:0051694]	cytosol [GO:0005829]; striated muscle thin filament [GO:0005865]	actin binding [GO:0003779]; tropomyosin binding [GO:0005523]	http://www.uniprot.org/uniprot/A4IFK3	http://www.genome.jp/dbget-bin/www_bget?bta:532090;	http://string-db.org/newstring_cgi/show_network_section.pl?identifier=9913.ENSBTAP00000028746;
NM_001083727	KLF5	A4IFB2	KLF5 protein (Kruppel like factor 5)		Golgi apparatus [GO:0005794]; nucleoplasm [GO:0005654]	RNA polymerase II core promoter proximal region sequence-specific DNA binding [GO:0000978]; transcriptional activator activity, RNA polymerase II core promoter proximal region sequence-specific binding [GO:0001077]	http://www.uniprot.org/uniprot/A4IFB2	http://www.genome.jp/dbget-bin/www_bget?bta:535702;	http://string-db.org/newstring_cgi/show_network_section.pl?identifier=9913.ENSBTAP00000002751;
NM_001083736	JAM2	A4IFI9	JAM2 protein (Junctional adhesion molecule 2)	negative regulation of cell adhesion [GO:0007162]	integral component of membrane [GO:0016021]	protein heterodimerization activity [GO:0046982]	http://www.uniprot.org/uniprot/A4IFI9	http://www.genome.jp/dbget-bin/www_bget?bta:538846;	http://string-db.org/newstring_cgi/show_network_section.pl?identifier=9913.ENSBTAP00000000795;
NM_001083737	SDR9C7 RDHS SDRO	A4IFM3	Short-chain dehydrogenase/reductase family 9C member 7 (EC 1.1.1.-) (Orphan short-chain dehydrogenase/reductase) (SDR-O)		cytosol [GO:0005829]; nucleolus [GO:0005730]	retinol dehydrogenase activity [GO:0004745]	http://www.uniprot.org/uniprot/A4IFM3	http://www.genome.jp/dbget-bin/www_bget?bta:538876;	http://string-db.org/newstring_cgi/show_network_section.pl?identifier=9913.ENSBTAP00000017885;
NM_001083740	GPT GPT1	A4IFH5	Alanine aminotransferase 1 (ALT1) (EC 2.6.1.2) (Glutamate pyruvate transaminase 1) (GPT 1) (Glutamic--alanine transaminase 1) (Glutamic--pyruvic transaminase 1)	biosynthetic process [GO:0009058]; L-alanine catabolic process [GO:0042853]	cytoplasm [GO:0005737]; extracellular exosome [GO:0070062]	L-alanine:2-oxoglutarate aminotransferase activity [GO:0004021]; pyridoxal phosphate binding [GO:0030170]	http://www.uniprot.org/uniprot/A4IFH5	http://www.genome.jp/dbget-bin/www_bget?bta:539188;	http://string-db.org/newstring_cgi/show_network_section.pl?identifier=9913.ENSBTAP00000010309;
NM_001083748	TWIST2	A4IFM6	TWIST2 protein (Twist family bHLH transcription factor 2)	negative regulation of osteoblast differentiation [GO:0045668]	cytoplasm [GO:0005737]; nucleolus [GO:0005730]	protein dimerization activity [GO:0046983]	http://www.uniprot.org/uniprot/A4IFM6	http://www.genome.jp/dbget-bin/www_bget?bta:540060;	http://string-db.org/newstring_cgi/show_network_section.pl?identifier=9913.ENSBTAP00000028589;
NM_001083751	SYNPO2	A4IFK4	SYNPO2 protein (Synaptopodin 2)	positive regulation of actin filament bundle assembly [GO:0032233]	actin cytoskeleton [GO:0015629]; cytosol [GO:0005829]; focal adhesion [GO:0005925]; nucleus [GO:0005634]; stress fiber [GO:0001725]; Z disc [GO:0030018]	actin binding [GO:0003779]; alpha-actinin binding [GO:0051393]; filamin binding [GO:0031005]	http://www.uniprot.org/uniprot/A4IFK4	http://www.genome.jp/dbget-bin/www_bget?bta:540340;	http://string-db.org/newstring_cgi/show_network_section.pl?identifier=9913.ENSBTAP00000008434;
NM_001083753	SH3RF2	A4IFR5	SH3 domain containing ring finger 2 (SH3RF2 protein)	negative regulation of phosphatase activity [GO:0010923]	nucleoplasm [GO:0005654]	protein phosphatase 1 binding [GO:0008157]	http://www.uniprot.org/uniprot/A4IFR5	http://www.genome.jp/dbget-bin/www_bget?bta:540718;	http://string-db.org/newstring_cgi/show_network_section.pl?identifier=9913.ENSBTAP00000008898;
NM_001083796	VASN BOS_22534	A4IFA5	Slit-like 2 (VASN protein)		integral component of membrane [GO:0016021]		http://www.uniprot.org/uniprot/A4IFA5	http://www.genome.jp/dbget-bin/www_bget?bta:787995;
NM_001097565	LRP8	A1A3Z1	Low density lipoprotein receptor-related protein 8		integral component of membrane [GO:0016021]	calcium ion binding [GO:0005509]	http://www.uniprot.org/uniprot/A1A3Z1	http://www.genome.jp/dbget-bin/www_bget?bta:407179;
NM_001097568	ID1	A4IF68	ID1 protein (Inhibitor of DNA binding 1, HLH protein)	BMP signaling pathway [GO:0030509]; circadian rhythm [GO:0007623]; collagen metabolic process [GO:0032963]; endothelial cell morphogenesis [GO:0001886]; heart development [GO:0007507]; lung morphogenesis [GO:0060425]; lung vasculature development [GO:0060426]; negative regulation of apoptotic process [GO:0043066]; negative regulation of DNA binding [GO:0043392]; negative regulation of osteoblast …	Golgi apparatus [GO:0005794]; nucleoplasm [GO:0005654]	protein dimerization activity [GO:0046983]; protein self-association [GO:0043621]; transcription factor activity, sequence-specific DNA binding [GO:0003700]	http://www.uniprot.org/uniprot/A4IF68	http://www.genome.jp/dbget-bin/www_bget?bta:497011;	http://string-db.org/newstring_cgi/show_network_section.pl?identifier=9913.ENSBTAP00000021521;
NM_001097984	ALDOC	Q3ZBY4	Fructose-bisphosphate aldolase (EC 4.1.2.13)	epithelial cell differentiation [GO:0030855]; fructose 1,6-bisphosphate metabolic process [GO:0030388]; glycolytic process [GO:0006096]	extracellular exosome [GO:0070062]; mitochondrion [GO:0005739]	cytoskeletal protein binding [GO:0008092]; fructose-bisphosphate aldolase activity [GO:0004332]	http://www.uniprot.org/uniprot/Q3ZBY4	http://www.genome.jp/dbget-bin/www_bget?bta:504584;	http://string-db.org/newstring_cgi/show_network_section.pl?identifier=9913.ENSBTAP00000017416;
NM_001098001	FAP	A5D7B7	Prolyl endopeptidase FAP (EC 3.4.21.26) (Dipeptidyl peptidase FAP) (EC 3.4.14.5) (Fibroblast activation protein alpha) (FAPalpha) (Gelatine degradation protease FAP) (EC 3.4.21.-) (Integral membrane serine protease) (Post-proline cleaving enzyme) (Serine integral membrane protease) (SIMP) (Surface-expressed protease) (Seprase) (Z-Pro-prolinal insensitive peptidase) (ZIP) [Cleaved into: Antiplasmi…	angiogenesis [GO:0001525]; cell adhesion [GO:0007155]; endothelial cell migration [GO:0043542]; melanocyte apoptotic process [GO:1902362]; melanocyte proliferation [GO:0097325]; mitotic cell cycle arrest [GO:0071850]; negative regulation of cell proliferation involved in contact inhibition [GO:0060244]; negative regulation of extracellular matrix disassembly [GO:0010716]; positive regulation of c…	apical part of cell [GO:0045177]; basal part of cell [GO:0045178]; cell surface [GO:0009986]; extracellular space [GO:0005615]; focal adhesion [GO:0005925]; integral component of membrane [GO:0016021]; invadopodium membrane [GO:0071438]; lamellipodium membrane [GO:0031258]; ruffle membrane [GO:0032587]	dipeptidyl-peptidase activity [GO:0008239]; integrin binding [GO:0005178]; protease binding [GO:0002020]; protein homodimerization activity [GO:0042803]; serine-type endopeptidase activity [GO:0004252]	http://www.uniprot.org/uniprot/A5D7B7	http://www.genome.jp/dbget-bin/www_bget?bta:508882;	http://string-db.org/newstring_cgi/show_network_section.pl?identifier=9913.ENSBTAP00000010702;
NM_001098029	FBLN1	A5D7S8	Fibulin-1	extracellular matrix organization [GO:0030198]	proteinaceous extracellular matrix [GO:0005578]	calcium ion binding [GO:0005509]; peptidase activator activity [GO:0016504]	http://www.uniprot.org/uniprot/A5D7S8	http://www.genome.jp/dbget-bin/www_bget?bta:514588;
NM_001098034	PTGDR	A5D7K8	Prostaglandin D2 receptor (PGD receptor) (PGD2 receptor) (Prostanoid DP receptor)	adenosine metabolic process [GO:0046085]; cellular response to prostaglandin D stimulus [GO:0071799]; cellular response to prostaglandin E stimulus [GO:0071380]; inflammatory response [GO:0006954]; male sex determination [GO:0030238]; positive regulation of blood vessel diameter [GO:0097755]; sleep [GO:0030431]	integral component of membrane [GO:0016021]; plasma membrane [GO:0005886]	prostaglandin D receptor activity [GO:0004956]; prostaglandin E receptor activity [GO:0004957]; prostaglandin J receptor activity [GO:0001785]	http://www.uniprot.org/uniprot/A5D7K8	http://www.genome.jp/dbget-bin/www_bget?bta:515331;	http://string-db.org/newstring_cgi/show_network_section.pl?identifier=9913.ENSBTAP00000008808;
NM_001098035	AXUD1	A5D965	AXIN1 up-regulated 1				http://www.uniprot.org/uniprot/A5D965	http://www.genome.jp/dbget-bin/www_bget?bta:515406;
NM_001098043	ASAM CLMP	A5D7I8	ASAM protein (CXADR like membrane protein)	digestive tract development [GO:0048565]	bicellular tight junction [GO:0005923]; cell surface [GO:0009986]; cytoplasmic microtubule [GO:0005881]; extracellular exosome [GO:0070062]; integral component of membrane [GO:0016021]		http://www.uniprot.org/uniprot/A5D7I8	http://www.genome.jp/dbget-bin/www_bget?bta:516565;	http://string-db.org/newstring_cgi/show_network_section.pl?identifier=9913.ENSBTAP00000026710;
NM_001098045	MEOX2	A5D7C5	MEOX2 protein (Mesenchyme homeobox 2)	angiogenesis [GO:0001525]; limb development [GO:0060173]; negative regulation of cell migration involved in sprouting angiogenesis [GO:0090051]; neuron death [GO:0070997]; palate development [GO:0060021]; positive regulation of transcription from RNA polymerase II promoter [GO:0045944]; skeletal muscle tissue development [GO:0007519]; somite development [GO:0061053]; somite specification [GO:0001…	cytoplasm [GO:0005737]; nucleus [GO:0005634]	RNA polymerase II core promoter proximal region sequence-specific DNA binding [GO:0000978]; RNA polymerase II distal enhancer sequence-specific DNA binding [GO:0000980]; transcriptional activator activity, RNA polymerase II core promoter proximal region sequence-specific binding [GO:0001077]; transcriptional activator activity, RNA polymerase II distal enhancer sequence-specific binding [GO:00012…	http://www.uniprot.org/uniprot/A5D7C5	http://www.genome.jp/dbget-bin/www_bget?bta:518540;	http://string-db.org/newstring_cgi/show_network_section.pl?identifier=9913.ENSBTAP00000004198;
NM_001098051	MPZL3	A5D7C3	Myelin protein zero-like protein 3	cell adhesion [GO:0007155]	integral component of membrane [GO:0016021]		http://www.uniprot.org/uniprot/A5D7C3	http://www.genome.jp/dbget-bin/www_bget?bta:521837;	http://string-db.org/newstring_cgi/show_network_section.pl?identifier=9913.ENSBTAP00000001630;
NM_001098053	SGPL1	A5D788	SGPL1 protein (Sphingosine-1-phosphate lyase 1)	androgen metabolic process [GO:0008209]; apoptotic signaling pathway [GO:0097190]; ceramide metabolic process [GO:0006672]; estrogen metabolic process [GO:0008210]; face morphogenesis [GO:0060325]; fatty acid metabolic process [GO:0006631]; fibroblast migration [GO:0010761]; hemopoiesis [GO:0030097]; kidney development [GO:0001822]; Leydig cell differentiation [GO:0033327]; luteinization [GO:0001…	endoplasmic reticulum [GO:0005783]; integral component of membrane [GO:0016021]	carboxy-lyase activity [GO:0016831]; pyridoxal phosphate binding [GO:0030170]; sphinganine-1-phosphate aldolase activity [GO:0008117]	http://www.uniprot.org/uniprot/A5D788	http://www.genome.jp/dbget-bin/www_bget?bta:522515;	http://string-db.org/newstring_cgi/show_network_section.pl?identifier=9913.ENSBTAP00000044620;
NM_001098055	LOC522691 TTC22	A5D7C7	LOC522691 protein (Tetratricopeptide repeat domain 22)				http://www.uniprot.org/uniprot/A5D7C7	http://www.genome.jp/dbget-bin/www_bget?bta:522691;
NM_001098061	SQLE	A5D9A8	Squalene epoxidase (Squalene monooxygenase)	cholesterol metabolic process [GO:0008203]; sterol biosynthetic process [GO:0016126]	endoplasmic reticulum [GO:0005783]; integral component of membrane [GO:0016021]	flavin adenine dinucleotide binding [GO:0050660]; squalene monooxygenase activity [GO:0004506]	http://www.uniprot.org/uniprot/A5D9A8	http://www.genome.jp/dbget-bin/www_bget?bta:526535;	http://string-db.org/newstring_cgi/show_network_section.pl?identifier=9913.ENSBTAP00000007228;
NM_001098065	SH3RF1 POSH	A5D7F8	E3 ubiquitin-protein ligase SH3RF1 (EC 2.3.2.27) (Plenty of SH3s) (Protein POSH) (RING-type E3 ubiquitin transferase SH3RF1) (SH3 domain-containing RING finger protein 1)	apoptotic process [GO:0006915]; protein ubiquitination [GO:0016567]; regulation of JNK cascade [GO:0046328]	Golgi apparatus [GO:0005794]; lamellipodium [GO:0030027]; perinuclear region of cytoplasm [GO:0048471]	metal ion binding [GO:0046872]; transferase activity [GO:0016740]	http://www.uniprot.org/uniprot/A5D7F8	http://www.genome.jp/dbget-bin/www_bget?bta:528315;	http://string-db.org/newstring_cgi/show_network_section.pl?identifier=9913.ENSBTAP00000001976;
NM_001098075	SCNN1B	A5D7U4	Amiloride-sensitive sodium channel subunit beta (Beta-NaCH) (Epithelial Na(+) channel subunit beta) (Beta-ENaC) (Nonvoltage-gated sodium channel 1 subunit beta) (SCNEB)	multicellular organismal water homeostasis [GO:0050891]; response to stimulus [GO:0050896]; sensory perception of taste [GO:0050909]; sodium ion homeostasis [GO:0055078]; sodium ion transmembrane transport [GO:0035725]	apical plasma membrane [GO:0016324]; cytoplasmic vesicle membrane [GO:0030659]; external side of plasma membrane [GO:0009897]; extracellular exosome [GO:0070062]; integral component of plasma membrane [GO:0005887]; sodium channel complex [GO:0034706]	ligand-gated sodium channel activity [GO:0015280]; WW domain binding [GO:0050699]	http://www.uniprot.org/uniprot/A5D7U4	http://www.genome.jp/dbget-bin/www_bget?bta:533355;	http://string-db.org/newstring_cgi/show_network_section.pl?identifier=9913.ENSBTAP00000016301;
NM_001098080	SERPINB5	A4FV69	SERPINB5 protein (Serpin family B member 5)	extracellular matrix organization [GO:0030198]; morphogenesis of an epithelium [GO:0002009]; prostate gland morphogenesis [GO:0060512]; regulation of epithelial cell proliferation [GO:0050678]	cytoplasm [GO:0005737]; extracellular exosome [GO:0070062]; extracellular space [GO:0005615]	serine-type endopeptidase inhibitor activity [GO:0004867]	http://www.uniprot.org/uniprot/A4FV69	http://www.genome.jp/dbget-bin/www_bget?bta:534323;	http://string-db.org/newstring_cgi/show_network_section.pl?identifier=9913.ENSBTAP00000002617;
NM_001098096	CLDN8	A4IFM4	Claudin		apicolateral plasma membrane [GO:0016327]; basolateral plasma membrane [GO:0016323]; bicellular tight junction [GO:0005923]; endoplasmic reticulum [GO:0005783]; integral component of membrane [GO:0016021]	structural molecule activity [GO:0005198]	http://www.uniprot.org/uniprot/A4IFM4	http://www.genome.jp/dbget-bin/www_bget?bta:538761;	http://string-db.org/newstring_cgi/show_network_section.pl?identifier=9913.ENSBTAP00000042425;
NM_001098108	SYT4	A5D7F2	SYT4 protein (Synaptotagmin 4)	calcium ion-regulated exocytosis of neurotransmitter [GO:0048791]; memory [GO:0007613]; negative regulation of catecholamine secretion [GO:0033604]; negative regulation of protein secretion [GO:0050709]; negative regulation of retrograde trans-synaptic signaling by neuropeptide [GO:1905433]; negative regulation of short-term neuronal synaptic plasticity [GO:0048174]; positive regulation of dendri…	astrocyte projection [GO:0097449]; axon [GO:0030424]; dendrite [GO:0030425]; dense core granule [GO:0031045]; Golgi apparatus [GO:0005794]; integral component of membrane [GO:0016021]; microvesicle [GO:1990742]; neuronal cell body [GO:0043025]; perinuclear region of cytoplasm [GO:0048471]; plasma membrane [GO:0005886]; presynapse [GO:0098793]	clathrin binding [GO:0030276]; syntaxin binding [GO:0019905]	http://www.uniprot.org/uniprot/A5D7F2	http://www.genome.jp/dbget-bin/www_bget?bta:539867;	http://string-db.org/newstring_cgi/show_network_section.pl?identifier=9913.ENSBTAP00000002357;
NM_001098134	MGC148871	A5D7T2	MGC148871 protein	signal transduction [GO:0007165]	proteinaceous extracellular matrix [GO:0005578]	calcium ion binding [GO:0005509]	http://www.uniprot.org/uniprot/A5D7T2	http://www.genome.jp/dbget-bin/www_bget?bta:615490;
NM_001098160	SEMA4D	A5D7C8	SEMA4D protein (Semaphorin 4D)	leukocyte aggregation [GO:0070486]; negative chemotaxis [GO:0050919]; negative regulation of alkaline phosphatase activity [GO:0010693]; negative regulation of cell adhesion [GO:0007162]; negative regulation of osteoblast differentiation [GO:0045668]; negative regulation of peptidyl-tyrosine phosphorylation [GO:0050732]; negative regulation of transcription from RNA polymerase II promoter [GO:000…	extracellular space [GO:0005615]; integral component of plasma membrane [GO:0005887]; plasma membrane [GO:0005886]	semaphorin receptor binding [GO:0030215]; transmembrane signaling receptor activity [GO:0004888]	http://www.uniprot.org/uniprot/A5D7C8	http://www.genome.jp/dbget-bin/www_bget?bta:785942;	http://string-db.org/newstring_cgi/show_network_section.pl?identifier=9913.ENSBTAP00000002525;
NM_001098381	CXCR7 ACKR3	A4IF77	Atypical chemokine receptor 3 (CXCR7 protein)	angiogenesis [GO:0001525]; chemotaxis [GO:0006935]; negative regulation of intrinsic apoptotic signaling pathway in response to DNA damage [GO:1902230]; positive regulation of ERK1 and ERK2 cascade [GO:0070374]; receptor internalization [GO:0031623]; vasculogenesis [GO:0001570]	cell surface [GO:0009986]; clathrin-coated pit [GO:0005905]; endosome [GO:0005768]; integral component of membrane [GO:0016021]; intracellular membrane-bounded organelle [GO:0043231]; plasma membrane [GO:0005886]	coreceptor activity [GO:0015026]; C-X-C chemokine binding [GO:0019958]; C-X-C chemokine receptor activity [GO:0016494]; scavenger receptor activity [GO:0005044]	http://www.uniprot.org/uniprot/A4IF77	http://www.genome.jp/dbget-bin/www_bget?bta:509585;	http://string-db.org/newstring_cgi/show_network_section.pl?identifier=9913.ENSBTAP00000024512;
NM_001098719	ANKRD13C	A1L4Z8	Ankyrin repeat domain 13C				http://www.uniprot.org/uniprot/A1L4Z8	http://www.genome.jp/dbget-bin/www_bget?bta:528021;
NM_001098720	HIST1H2AG	P0C0S9	Histone H2A type 1 (H2A.1b)	chromatin silencing [GO:0006342]	extracellular exosome [GO:0070062]; nuclear chromatin [GO:0000790]; nucleosome [GO:0000786]	DNA binding [GO:0003677]; enzyme binding [GO:0019899]; protein heterodimerization activity [GO:0046982]	http://www.uniprot.org/uniprot/P0C0S9	http://www.genome.jp/dbget-bin/www_bget?bta:104968446;bta:104975683;bta:529277;bta:616790;bta:618824;	http://string-db.org/newstring_cgi/show_network_section.pl?identifier=9913.ENSBTAP00000052261;
NM_001098866	ACPP	A6H730	Prostatic acid phosphatase (EC 3.1.3.2)	adenosine metabolic process [GO:0046085]; dephosphorylation [GO:0016311]; nucleotide metabolic process [GO:0009117]; positive regulation of adenosine receptor signaling pathway [GO:0060168]; protein homotetramerization [GO:0051289]; purine nucleobase metabolic process [GO:0006144]; regulation of sensory perception of pain [GO:0051930]; thiamine metabolic process [GO:0006772]	extracellular exosome [GO:0070062]; extracellular space [GO:0005615]; filopodium [GO:0030175]; integral component of membrane [GO:0016021]; lysosomal membrane [GO:0005765]; nucleus [GO:0005634]; plasma membrane [GO:0005886]; vesicle membrane [GO:0012506]	5'-nucleotidase activity [GO:0008253]; acid phosphatase activity [GO:0003993]; lysophosphatidic acid phosphatase activity [GO:0052642]; phosphatase activity [GO:0016791]; protein homodimerization activity [GO:0042803]; thiamine phosphate phosphatase activity [GO:0042131]	http://www.uniprot.org/uniprot/A6H730	http://www.genome.jp/dbget-bin/www_bget?bta:504700;	http://string-db.org/newstring_cgi/show_network_section.pl?identifier=9913.ENSBTAP00000015451;
NM_001098891	SUDS3 SDS3	A6H6W9	Sin3 histone deacetylase corepressor complex component SDS3 (Suppressor of defective silencing 3 protein homolog)	apoptotic process [GO:0006915]; histone deacetylation [GO:0016575]; negative regulation of transcription from RNA polymerase II promoter [GO:0000122]; positive regulation of apoptotic process [GO:0043065]; substantia nigra development [GO:0021762]; transcription, DNA-templated [GO:0006351]	cytosol [GO:0005829]; nuclear body [GO:0016604]; nucleus [GO:0005634]; Sin3-type complex [GO:0070822]	histone deacetylase activity [GO:0004407]; histone deacetylase binding [GO:0042826]	http://www.uniprot.org/uniprot/A6H6W9	http://www.genome.jp/dbget-bin/www_bget?bta:506646;	http://string-db.org/newstring_cgi/show_network_section.pl?identifier=9913.ENSBTAP00000026327;
NM_001098907	TMEM8 TMEM8A BOS_22452	A6H6Z1	TMEM8 protein (Transmembrane protein 8 (Five membrane-spanning domains)) (Transmembrane protein 8A)		extracellular exosome [GO:0070062]; integral component of membrane [GO:0016021]; lysosomal membrane [GO:0005765]; plasma membrane [GO:0005886]		http://www.uniprot.org/uniprot/A6H6Z1	http://www.genome.jp/dbget-bin/www_bget?bta:508215;	http://string-db.org/newstring_cgi/show_network_section.pl?identifier=9913.ENSBTAP00000022065;
NM_001098909	ELF3	A5PJQ8	E74 like ETS transcription factor 3 (ELF3 protein)	blastocyst development [GO:0001824]; cell differentiation [GO:0030154]; epithelial cell differentiation [GO:0030855]; extracellular matrix organization [GO:0030198]; inflammatory response [GO:0006954]; mammary gland involution [GO:0060056]; negative regulation of transcription, DNA-templated [GO:0045892]; regulation of transcription from RNA polymerase II promoter [GO:0006357]	cytosol [GO:0005829]; Golgi apparatus [GO:0005794]; nucleoplasm [GO:0005654]; nucleus [GO:0005634]	RNA polymerase II core promoter proximal region sequence-specific DNA binding [GO:0000978]; RNA polymerase II transcription factor activity, sequence-specific DNA binding [GO:0000981]; transcriptional activator activity, RNA polymerase II core promoter proximal region sequence-specific binding [GO:0001077]; transcription coactivator activity [GO:0003713]	http://www.uniprot.org/uniprot/A5PJQ8	http://www.genome.jp/dbget-bin/www_bget?bta:508503;	http://string-db.org/newstring_cgi/show_network_section.pl?identifier=9913.ENSBTAP00000011536;
NM_001098939	VPS36	A5PK00	Vacuolar protein-sorting-associated protein 36 (ESCRT-II complex subunit VPS36)	protein targeting to vacuole involved in ubiquitin-dependent protein catabolic process via the multivesicular body sorting pathway [GO:0043328]; regulation of transcription, DNA-templated [GO:0006355]; transcription, DNA-templated [GO:0006351]	endosome [GO:0005768]; ESCRT II complex [GO:0000814]; late endosome membrane [GO:0031902]; nucleus [GO:0005634]	phosphatidylinositol-3-phosphate binding [GO:0032266]; ubiquitin binding [GO:0043130]	http://www.uniprot.org/uniprot/A5PK00	http://www.genome.jp/dbget-bin/www_bget?bta:511223;	http://string-db.org/newstring_cgi/show_network_section.pl?identifier=9913.ENSBTAP00000005646;
NM_001098958	CDKN1A	A5PKM2	CDKN1A protein (Cyclin dependent kinase inhibitor 1A)	cellular response to amino acid starvation [GO:0034198]; cellular response to gamma radiation [GO:0071480]; cellular response to UV-B [GO:0071493]; cellular senescence [GO:0090398]; DNA damage response, signal transduction by p53 class mediator resulting in cell cycle arrest [GO:0006977]; DNA damage response, signal transduction by p53 class mediator resulting in transcription of p21 class mediat…	cyclin-dependent protein kinase holoenzyme complex [GO:0000307]; cytosol [GO:0005829]; nuclear body [GO:0016604]; nucleolus [GO:0005730]; PCNA-p21 complex [GO:0070557]	cyclin binding [GO:0030332]; cyclin-dependent protein kinase activating kinase activity [GO:0019912]; cyclin-dependent protein serine/threonine kinase inhibitor activity [GO:0004861]; protein complex binding [GO:0032403]; protein kinase binding [GO:0019901]; ubiquitin protein ligase binding [GO:0031625]	http://www.uniprot.org/uniprot/A5PKM2	http://www.genome.jp/dbget-bin/www_bget?bta:513497;	http://string-db.org/newstring_cgi/show_network_section.pl?identifier=9913.ENSBTAP00000011001;
NM_001098976	UPP1	A5PJH9	Uridine phosphorylase (EC 2.4.2.3)	nucleotide catabolic process [GO:0009166]; UMP salvage [GO:0044206]	cytoplasm [GO:0005737]	uridine phosphorylase activity [GO:0004850]	http://www.uniprot.org/uniprot/A5PJH9	http://www.genome.jp/dbget-bin/www_bget?bta:515029;
NM_001098992	TULP3	A5PJN9	Tubby-like protein				http://www.uniprot.org/uniprot/A5PJN9	http://www.genome.jp/dbget-bin/www_bget?bta:516380;
NM_001099007	MMP27	A5PJJ3	MMP27 protein		extracellular matrix [GO:0031012]	metalloendopeptidase activity [GO:0004222]; zinc ion binding [GO:0008270]	http://www.uniprot.org/uniprot/A5PJJ3	http://www.genome.jp/dbget-bin/www_bget?bta:518487;
NM_001099014	ABHD17C	A5PKD9	Protein ABHD17C (EC 3.-.-.-) (Alpha/beta hydrolase domain-containing protein 17C) (Abhydrolase domain-containing protein 17C)			hydrolase activity [GO:0016787]	http://www.uniprot.org/uniprot/A5PKD9	http://www.genome.jp/dbget-bin/www_bget?bta:520956;	http://string-db.org/newstring_cgi/show_network_section.pl?identifier=9913.ENSBTAP00000044044;
NM_001099017	DLX1	A6H733	DLX1 protein (Distal-less homeobox 1)	cellular response to BMP stimulus [GO:0071773]; cellular response to transforming growth factor beta stimulus [GO:0071560]; cerebral cortex GABAergic interneuron fate commitment [GO:0021893]; embryonic skeletal system development [GO:0048706]; hippocampus development [GO:0021766]; negative regulation of BMP signaling pathway [GO:0030514]; negative regulation of cellular response to transforming g…	nucleus [GO:0005634]	chromatin binding [GO:0003682]; RNA polymerase II regulatory region sequence-specific DNA binding [GO:0000977]	http://www.uniprot.org/uniprot/A6H733	http://www.genome.jp/dbget-bin/www_bget?bta:521806;	http://string-db.org/newstring_cgi/show_network_section.pl?identifier=9913.ENSBTAP00000020246;
NM_001099018	KCNJ15	A5PJL2	KCNJ15 protein (Potassium voltage-gated channel subfamily J member 15)	potassium ion import [GO:0010107]	integral component of plasma membrane [GO:0005887]	inward rectifier potassium channel activity [GO:0005242]	http://www.uniprot.org/uniprot/A5PJL2	http://www.genome.jp/dbget-bin/www_bget?bta:522184;	http://string-db.org/newstring_cgi/show_network_section.pl?identifier=9913.ENSBTAP00000001288;
NM_001099024	TRPV3	A6H715	TRPV3 protein	response to temperature stimulus [GO:0009266]	integral component of membrane [GO:0016021]	ion channel activity [GO:0005216]	http://www.uniprot.org/uniprot/A6H715	http://www.genome.jp/dbget-bin/www_bget?bta:523538;
NM_001099029	UNC5B	A5PJP9	UNC5B protein (Unc-5 netrin receptor B)	anterior/posterior axon guidance [GO:0033564]; negative regulation of extrinsic apoptotic signaling pathway in absence of ligand [GO:2001240]; negative regulation of neuron apoptotic process [GO:0043524]; positive regulation of phosphatidylinositol 3-kinase signaling [GO:0014068]; signal transduction [GO:0007165]	integral component of membrane [GO:0016021]		http://www.uniprot.org/uniprot/A5PJP9	http://www.genome.jp/dbget-bin/www_bget?bta:524942;	http://string-db.org/newstring_cgi/show_network_section.pl?identifier=9913.ENSBTAP00000018961;
NM_001099032	FAR1	A5PJQ0	Fatty acyl-CoA reductase (EC 1.2.1.84)	ether lipid biosynthetic process [GO:0008611]; glycerophospholipid biosynthetic process [GO:0046474]; long-chain fatty-acyl-CoA metabolic process [GO:0035336]; wax biosynthetic process [GO:0010025]	integral component of peroxisomal membrane [GO:0005779]; peroxisome [GO:0005777]	fatty-acyl-CoA reductase (alcohol-forming) activity [GO:0080019]	http://www.uniprot.org/uniprot/A5PJQ0	http://www.genome.jp/dbget-bin/www_bget?bta:525262;	http://string-db.org/newstring_cgi/show_network_section.pl?identifier=9913.ENSBTAP00000011940;
NM_001099034	TPP2	A5PK39	Tripeptidyl-peptidase 2 (TPP-2) (EC 3.4.14.10) (Tripeptidyl aminopeptidase) (Tripeptidyl-peptidase II) (TPP-II)		cytoplasm [GO:0005737]; nucleus [GO:0005634]	aminopeptidase activity [GO:0004177]; serine-type endopeptidase activity [GO:0004252]; tripeptidyl-peptidase activity [GO:0008240]	http://www.uniprot.org/uniprot/A5PK39	http://www.genome.jp/dbget-bin/www_bget?bta:526052;	http://string-db.org/newstring_cgi/show_network_section.pl?identifier=9913.ENSBTAP00000035243;
NM_001099038	MAP2K4	A5PJP8	MAP2K4 protein (Mitogen-activated protein kinase kinase 4)	activation of protein kinase activity [GO:0032147]; cellular response to mechanical stimulus [GO:0071260]; MAPK cascade [GO:0000165]; negative regulation of motor neuron apoptotic process [GO:2000672]; positive regulation of smooth muscle cell apoptotic process [GO:0034393]; regulation of apoptotic process [GO:0042981]; regulation of mitotic cell cycle [GO:0007346]; response to wounding [GO:00096…	cytoplasm [GO:0005737]	ATP binding [GO:0005524]; protein serine/threonine kinase activity [GO:0004674]	http://www.uniprot.org/uniprot/A5PJP8	http://www.genome.jp/dbget-bin/www_bget?bta:526469;	http://string-db.org/newstring_cgi/show_network_section.pl?identifier=9913.ENSBTAP00000041598;
NM_001099050	ELOVL4	A5PKE6	Elongation of very long chain fatty acids protein 4 (EC 2.3.1.199) (3-keto acyl-CoA synthase ELOVL4) (ELOVL fatty acid elongase 4) (ELOVL FA elongase 4) (Very long chain 3-ketoacyl-CoA synthase 4) (Very long chain 3-oxoacyl-CoA synthase 4)	fatty acid elongation, monounsaturated fatty acid [GO:0034625]; fatty acid elongation, polyunsaturated fatty acid [GO:0034626]; fatty acid elongation, saturated fatty acid [GO:0019367]; long-chain fatty-acyl-CoA biosynthetic process [GO:0035338]; sphingolipid biosynthetic process [GO:0030148]; unsaturated fatty acid biosynthetic process [GO:0006636]; very long-chain fatty acid biosynthetic proces…	integral component of endoplasmic reticulum membrane [GO:0030176]	3-oxo-arachidoyl-CoA synthase activity [GO:0102336]; 3-oxo-cerotoyl-CoA synthase activity [GO:0102337]; 3-oxo-lignoceronyl-CoA synthase activity [GO:0102338]; fatty acid elongase activity [GO:0009922]	http://www.uniprot.org/uniprot/A5PKE6	http://www.genome.jp/dbget-bin/www_bget?bta:532015;	http://string-db.org/newstring_cgi/show_network_section.pl?identifier=9913.ENSBTAP00000020598;
NM_001099054	TCAF1 FAM115A	A5PJN5	TRPM8 channel-associated factor 1 (TRP channel-associated factor 1)	transport [GO:0006810]	plasma membrane [GO:0005886]		http://www.uniprot.org/uniprot/A5PJN5	http://www.genome.jp/dbget-bin/www_bget?bta:533126;	http://string-db.org/newstring_cgi/show_network_section.pl?identifier=9913.ENSBTAP00000050827;
NM_001099076	LYG2	A5PJT9	Lysozyme g-like protein (EC 3.2.1.-)	cell wall macromolecule catabolic process [GO:0016998]; peptidoglycan catabolic process [GO:0009253]		lysozyme activity [GO:0003796]	http://www.uniprot.org/uniprot/A5PJT9	http://www.genome.jp/dbget-bin/www_bget?bta:536852;	http://string-db.org/newstring_cgi/show_network_section.pl?identifier=9913.ENSBTAP00000003341;
NM_001099081	SPTLC2	A5PKM3	SPTLC2 protein (Serine palmitoyltransferase long chain base subunit 2)	ceramide biosynthetic process [GO:0046513]; positive regulation of lipophagy [GO:1904504]; sphinganine biosynthetic process [GO:0046511]; sphingomyelin biosynthetic process [GO:0006686]; sphingosine biosynthetic process [GO:0046512]	mitochondrion [GO:0005739]; serine C-palmitoyltransferase complex [GO:0017059]	pyridoxal phosphate binding [GO:0030170]; serine C-palmitoyltransferase activity [GO:0004758]	http://www.uniprot.org/uniprot/A5PKM3	http://www.genome.jp/dbget-bin/www_bget?bta:537972;	http://string-db.org/newstring_cgi/show_network_section.pl?identifier=9913.ENSBTAP00000027289;
NM_001099090	SLC1A6	A6H774	Amino acid transporter		integral component of membrane [GO:0016021]	symporter activity [GO:0015293]	http://www.uniprot.org/uniprot/A6H774	http://www.genome.jp/dbget-bin/www_bget?bta:538673;
NM_001099096	KRT26	A6H712	Keratin, type I cytoskeletal 26 (Cytokeratin-26) (CK-26) (Keratin-26) (K26) (Type I inner root sheath-specific keratin-K25irs2)		extracellular exosome [GO:0070062]; intermediate filament [GO:0005882]	structural molecule activity [GO:0005198]	http://www.uniprot.org/uniprot/A6H712	http://www.genome.jp/dbget-bin/www_bget?bta:539216;	http://string-db.org/newstring_cgi/show_network_section.pl?identifier=9913.ENSBTAP00000040717;
NM_001099099	KRT33A KRT31	A5PJJ1	KRT33A protein		intermediate filament [GO:0005882]	structural molecule activity [GO:0005198]	http://www.uniprot.org/uniprot/A5PJJ1	http://www.genome.jp/dbget-bin/www_bget?bta:539597;	http://string-db.org/newstring_cgi/show_network_section.pl?identifier=9913.ENSBTAP00000023926;
NM_001099107	MDM2	A5PJW5	MDM2 protein	negative regulation of apoptotic process [GO:0043066]; negative regulation of cell cycle arrest [GO:0071157]; negative regulation of transcription from RNA polymerase II promoter [GO:0000122]; protein ubiquitination [GO:0016567]	nucleus [GO:0005634]	metal ion binding [GO:0046872]	http://www.uniprot.org/uniprot/A5PJW5	http://www.genome.jp/dbget-bin/www_bget?bta:540378;
NM_001099129	CEP19	A6H7C9	Centrosomal protein of 19 kDa (Cep19)		centriole [GO:0005814]; centrosome [GO:0005813]; ciliary basal body [GO:0036064]; spindle pole [GO:0000922]		http://www.uniprot.org/uniprot/A6H7C9	http://www.genome.jp/dbget-bin/www_bget?bta:613916;	http://string-db.org/newstring_cgi/show_network_section.pl?identifier=9913.ENSBTAP00000017558;
NM_001099132	PXK	A5PJQ7	PX domain containing serine/threonine kinase like (PXK protein)	inflammatory response [GO:0006954]; modulation of synaptic transmission [GO:0050804]	cytosol [GO:0005829]; microtubule organizing center [GO:0005815]; plasma membrane [GO:0005886]; protein complex [GO:0043234]	actin binding [GO:0003779]; ATP binding [GO:0005524]; phosphatidylinositol binding [GO:0035091]; protein kinase activity [GO:0004672]	http://www.uniprot.org/uniprot/A5PJQ7	http://www.genome.jp/dbget-bin/www_bget?bta:614093;	http://string-db.org/newstring_cgi/show_network_section.pl?identifier=9913.ENSBTAP00000030687;
NM_001099136	MGC159930	A5PJK6	MGC159930 protein		integral component of membrane [GO:0016021]	transferase activity, transferring acyl groups other than amino-acyl groups [GO:0016747]	http://www.uniprot.org/uniprot/A5PJK6	http://www.genome.jp/dbget-bin/www_bget?bta:614494;
NM_001099168	RBM43	A6H711	RBM43 protein (RNA binding motif protein 43)			RNA binding [GO:0003723]	http://www.uniprot.org/uniprot/A6H711	http://www.genome.jp/dbget-bin/www_bget?bta:617625;	http://string-db.org/newstring_cgi/show_network_section.pl?identifier=9913.ENSBTAP00000021579;
NM_001099178	CDK3	A5PJJ9	CDK3 protein (Cyclin dependent kinase 3)	cellular response to DNA damage stimulus [GO:0006974]; G1/S transition of mitotic cell cycle [GO:0000082]; multicellular organism development [GO:0007275]; positive regulation of cell proliferation [GO:0008284]; protein phosphorylation [GO:0006468]; regulation of G2/M transition of mitotic cell cycle [GO:0010389]; regulation of gene expression [GO:0010468]; response to organic substance [GO:00100…	cyclin-dependent protein kinase holoenzyme complex [GO:0000307]; cytoplasm [GO:0005737]; nucleus [GO:0005634]	ATP binding [GO:0005524]; cyclin binding [GO:0030332]; cyclin-dependent protein serine/threonine kinase activity [GO:0004693]	http://www.uniprot.org/uniprot/A5PJJ9	http://www.genome.jp/dbget-bin/www_bget?bta:618631;	http://string-db.org/newstring_cgi/show_network_section.pl?identifier=9913.ENSBTAP00000013885;
NM_001099200	PNPLA1	A5PJT4	PNPLA1 protein (Patatin like phospholipase domain containing 1)	lipid homeostasis [GO:0055088]; triglyceride catabolic process [GO:0019433]	cytoplasm [GO:0005737]; lipid particle [GO:0005811]; membrane [GO:0016020]	triglyceride lipase activity [GO:0004806]	http://www.uniprot.org/uniprot/A5PJT4	http://www.genome.jp/dbget-bin/www_bget?bta:786888;	http://string-db.org/newstring_cgi/show_network_section.pl?identifier=9913.ENSBTAP00000020115;
NM_001099382	HPCAL4	P29104	Hippocalcin-like protein 4 (Neurocalcin-beta)	signal transduction [GO:0007165]	intracellular [GO:0005622]	calcium channel regulator activity [GO:0005246]; calcium ion binding [GO:0005509]	http://www.uniprot.org/uniprot/P29104	http://www.genome.jp/dbget-bin/www_bget?bta:531339;	http://string-db.org/newstring_cgi/show_network_section.pl?identifier=9913.ENSBTAP00000019321;
NM_001099389	LASS3 CERS3	A5D7K4	Ceramide synthase 3 (LASS3 protein)	ceramide biosynthetic process [GO:0046513]; keratinocyte differentiation [GO:0030216]	endoplasmic reticulum [GO:0005783]; integral component of membrane [GO:0016021]; nucleus [GO:0005634]	DNA binding [GO:0003677]; sphingosine N-acyltransferase activity [GO:0050291]	http://www.uniprot.org/uniprot/A5D7K4	http://www.genome.jp/dbget-bin/www_bget?bta:614354;	http://string-db.org/newstring_cgi/show_network_section.pl?identifier=9913.ENSBTAP00000052564;
NM_001099392	LOC618938 LOC100295015	A5PJJ0	LOC618938 protein		keratin filament [GO:0045095]		http://www.uniprot.org/uniprot/A5PJJ0	http://www.genome.jp/dbget-bin/www_bget?bta:100295015;bta:618938;
NM_001099395	LRRC3B	A6H789	Leucine-rich repeat-containing protein 3B		integral component of membrane [GO:0016021]		http://www.uniprot.org/uniprot/A6H789	http://www.genome.jp/dbget-bin/www_bget?bta:783571;	http://string-db.org/newstring_cgi/show_network_section.pl?identifier=9913.ENSBTAP00000044315;
NM_001099398	LOC787225	A5PJJ4	LOC787225 protein		keratin filament [GO:0045095]		http://www.uniprot.org/uniprot/A5PJJ4	http://www.genome.jp/dbget-bin/www_bget?bta:787225;
NM_001099399	CMTM3	A5D7T8	CMTM3 protein		integral component of membrane [GO:0016021]		http://www.uniprot.org/uniprot/A5D7T8	http://www.genome.jp/dbget-bin/www_bget?bta:787512;
NM_001099707	SDR16C6	A5PJJ7	Short-chain dehydrogenase/reductase family 16C member 6 (EC 1.1.1.-)			oxidoreductase activity [GO:0016491]	http://www.uniprot.org/uniprot/A5PJJ7	http://www.genome.jp/dbget-bin/www_bget?bta:525500;	http://string-db.org/newstring_cgi/show_network_section.pl?identifier=9913.ENSBTAP00000048107;
NM_001100298	DYRK3	A6QQN9	DYRK3 protein			ATP binding [GO:0005524]; protein kinase activity [GO:0004672]	http://www.uniprot.org/uniprot/A6QQN9	http://www.genome.jp/dbget-bin/www_bget?bta:505149;
NM_001100308	NAALADL1	A6QPB7	N-acetylated alpha-linked acidic dipeptidase like 1 (NAALADL1 protein)		integral component of membrane [GO:0016021]		http://www.uniprot.org/uniprot/A6QPB7	http://www.genome.jp/dbget-bin/www_bget?bta:506692;	http://string-db.org/newstring_cgi/show_network_section.pl?identifier=9913.ENSBTAP00000009725;
NM_001100324	IL34	A6QL48	Interleukin-34 (IL-34)	inflammatory response [GO:0006954]; innate immune response [GO:0045087]; positive regulation of cell proliferation [GO:0008284]; positive regulation of macrophage differentiation [GO:0045651]; positive regulation of monocyte differentiation [GO:0045657]; positive regulation of protein phosphorylation [GO:0001934]	extracellular space [GO:0005615]	cytokine activity [GO:0005125]; growth factor activity [GO:0008083]; macrophage colony-stimulating factor receptor binding [GO:0005157]	http://www.uniprot.org/uniprot/A6QL48	http://www.genome.jp/dbget-bin/www_bget?bta:508292;	http://string-db.org/newstring_cgi/show_network_section.pl?identifier=9913.ENSBTAP00000046513;
NM_001100327	RIPK4	A6QLV0	RIPK4 protein (Receptor interacting serine/threonine kinase 4)	morphogenesis of an epithelium [GO:0002009]; positive regulation of NF-kappaB transcription factor activity [GO:0051092]	cytoplasm [GO:0005737]	ATP binding [GO:0005524]; protein kinase activity [GO:0004672]	http://www.uniprot.org/uniprot/A6QLV0	http://www.genome.jp/dbget-bin/www_bget?bta:508668;	http://string-db.org/newstring_cgi/show_network_section.pl?identifier=9913.ENSBTAP00000028318;
NM_001100336	TRIM25	A6QLA8	TRIM25 protein (Tripartite motif containing 25)	innate immune response [GO:0045087]; negative regulation of viral entry into host cell [GO:0046597]; negative regulation of viral release from host cell [GO:1902187]; positive regulation of I-kappaB kinase/NF-kappaB signaling [GO:0043123]; positive regulation of NF-kappaB transcription factor activity [GO:0051092]; protein monoubiquitination [GO:0006513]; protein ubiquitination involved in ubiqui…	cytosol [GO:0005829]; nuclear body [GO:0016604]	cadherin binding [GO:0045296]; metal ion binding [GO:0046872]; RNA binding [GO:0003723]; ubiquitin protein ligase activity involved in ERAD pathway [GO:1904264]	http://www.uniprot.org/uniprot/A6QLA8	http://www.genome.jp/dbget-bin/www_bget?bta:510923;	http://string-db.org/newstring_cgi/show_network_section.pl?identifier=9913.ENSBTAP00000013121;
NM_001100345	LEPREL1 P3H2	A6QLY3	LEPREL1 protein (Prolyl 3-hydroxylase 2)	collagen metabolic process [GO:0032963]; negative regulation of cell proliferation [GO:0008285]; peptidyl-proline hydroxylation [GO:0019511]	basement membrane [GO:0005604]; endoplasmic reticulum [GO:0005783]; Golgi apparatus [GO:0005794]	iron ion binding [GO:0005506]; L-ascorbic acid binding [GO:0031418]; procollagen-proline 3-dioxygenase activity [GO:0019797]	http://www.uniprot.org/uniprot/A6QLY3	http://www.genome.jp/dbget-bin/www_bget?bta:511799;	http://string-db.org/newstring_cgi/show_network_section.pl?identifier=9913.ENSBTAP00000027999;
NM_001100362	CSTB	A6QPZ0	CSTB protein (Cystatin-B)		intracellular [GO:0005622]	cysteine-type endopeptidase inhibitor activity [GO:0004869]	http://www.uniprot.org/uniprot/A6QPZ0	http://www.genome.jp/dbget-bin/www_bget?bta:514170;
NM_001100376	UBAP1	A6QR26	UBAP1 protein (Ubiquitin associated protein 1)	ubiquitin-dependent protein catabolic process via the multivesicular body sorting pathway [GO:0043162]	cytosol [GO:0005829]; ESCRT I complex [GO:0000813]; Golgi apparatus [GO:0005794]; plasma membrane [GO:0005886]	ubiquitin binding [GO:0043130]	http://www.uniprot.org/uniprot/A6QR26	http://www.genome.jp/dbget-bin/www_bget?bta:517788;	http://string-db.org/newstring_cgi/show_network_section.pl?identifier=9913.ENSBTAP00000036333;
NM_001100379	SMPDL3B	A6QQN6	SMPDL3B protein (Sphingomyelin phosphodiesterase acid like 3B)	negative regulation of inflammatory response [GO:0050728]; negative regulation of toll-like receptor signaling pathway [GO:0034122]; sphingomyelin catabolic process [GO:0006685]	extracellular exosome [GO:0070062]; plasma membrane [GO:0005886]	sphingomyelin phosphodiesterase activity [GO:0004767]	http://www.uniprot.org/uniprot/A6QQN6	http://www.genome.jp/dbget-bin/www_bget?bta:518699;	http://string-db.org/newstring_cgi/show_network_section.pl?identifier=9913.ENSBTAP00000017279;
NM_001101048	FZD1	A7MB15	FZD1 protein (Frizzled class receptor 1)	autocrine signaling [GO:0035425]; canonical Wnt signaling pathway [GO:0060070]; canonical Wnt signaling pathway involved in mesenchymal stem cell differentiation [GO:0044338]; canonical Wnt signaling pathway involved in osteoblast differentiation [GO:0044339]; epithelial cell differentiation [GO:0030855]; hard palate development [GO:0060022]; membranous septum morphogenesis [GO:0003149]; muscular…	cell surface [GO:0009986]; focal adhesion [GO:0005925]; integral component of membrane [GO:0016021]	frizzled binding [GO:0005109]; G-protein coupled receptor activity [GO:0004930]; PDZ domain binding [GO:0030165]; Wnt-activated receptor activity [GO:0042813]; Wnt-protein binding [GO:0017147]	http://www.uniprot.org/uniprot/A7MB15	http://www.genome.jp/dbget-bin/www_bget?bta:445417;	http://string-db.org/newstring_cgi/show_network_section.pl?identifier=9913.ENSBTAP00000002720;
NM_001101068	DPYSL3	A7MBI5	DPYSL3 protein (Dihydropyrimidinase like 3)	actin crosslink formation [GO:0051764]; actin filament bundle assembly [GO:0051017]; cellular response to cytokine stimulus [GO:0071345]; negative regulation of cell migration [GO:0030336]; negative regulation of neuron projection development [GO:0010977]; positive regulation of filopodium assembly [GO:0051491]; positive regulation of neuron projection development [GO:0010976]; protein homooligom…	cell body [GO:0044297]; cytosol [GO:0005829]; extracellular space [GO:0005615]; filamentous actin [GO:0031941]; growth cone [GO:0030426]; lamellipodium [GO:0030027]	chondroitin sulfate binding [GO:0035374]; filamin binding [GO:0031005]; hydrolase activity, acting on carbon-nitrogen (but not peptide) bonds [GO:0016810]; SH3 domain binding [GO:0017124]	http://www.uniprot.org/uniprot/A7MBI5	http://www.genome.jp/dbget-bin/www_bget?bta:509796;	http://string-db.org/newstring_cgi/show_network_section.pl?identifier=9913.ENSBTAP00000014091;
NM_001101074	NAIF1	A7MBH3	Nuclear apoptosis-inducing factor 1	negative regulation of cell growth [GO:0030308]; regulation of mitochondrial membrane permeability involved in apoptotic process [GO:1902108]	mitochondrion [GO:0005739]; nucleoplasm [GO:0005654]; plasma membrane [GO:0005886]		http://www.uniprot.org/uniprot/A7MBH3	http://www.genome.jp/dbget-bin/www_bget?bta:510689;	http://string-db.org/newstring_cgi/show_network_section.pl?identifier=9913.ENSBTAP00000016123;
NM_001101078	TMEM231	A7MB75	Transmembrane protein 231	camera-type eye development [GO:0043010]; cilium assembly [GO:0060271]; embryonic digit morphogenesis [GO:0042733]; in utero embryonic development [GO:0001701]; neuroepithelial cell differentiation [GO:0060563]; regulation of protein localization [GO:0032880]; smoothened signaling pathway [GO:0007224]; vasculature development [GO:0001944]	ciliary membrane [GO:0060170]; ciliary transition zone [GO:0035869]; integral component of membrane [GO:0016021]; MKS complex [GO:0036038]		http://www.uniprot.org/uniprot/A7MB75	http://www.genome.jp/dbget-bin/www_bget?bta:511832;	http://string-db.org/newstring_cgi/show_network_section.pl?identifier=9913.ENSBTAP00000020510;
NM_001101087	HOXD4	A7MBD6	HOXD4 protein (Homeobox D4)	anterior/posterior pattern specification [GO:0009952]; embryonic skeletal system morphogenesis [GO:0048704]; stem cell differentiation [GO:0048863]	cell junction [GO:0030054]; nucleoplasm [GO:0005654]	RNA polymerase II regulatory region sequence-specific DNA binding [GO:0000977]; transcriptional activator activity, RNA polymerase II transcription regulatory region sequence-specific binding [GO:0001228]	http://www.uniprot.org/uniprot/A7MBD6	http://www.genome.jp/dbget-bin/www_bget?bta:513306;	http://string-db.org/newstring_cgi/show_network_section.pl?identifier=9913.ENSBTAP00000028606;
NM_001101097	HLX HLX1	A7MB54	H2.0-like homeobox protein (Homeobox protein HLX1)	cell differentiation [GO:0030154]; embryonic digestive tract morphogenesis [GO:0048557]; enteric nervous system development [GO:0048484]; liver development [GO:0001889]; negative regulation of T-helper 2 cell differentiation [GO:0045629]; positive regulation of cell proliferation [GO:0008284]; positive regulation of organ growth [GO:0046622]; positive regulation of T-helper 1 cell differentiation…	nucleus [GO:0005634]	sequence-specific DNA binding [GO:0043565]	http://www.uniprot.org/uniprot/A7MB54	http://www.genome.jp/dbget-bin/www_bget?bta:519165;	http://string-db.org/newstring_cgi/show_network_section.pl?identifier=9913.ENSBTAP00000019352;
NM_001101101	PACSIN1	A7MBI0	Protein kinase C and casein kinase substrate in neurons protein 1	actin filament organization [GO:0007015]; negative regulation of endocytosis [GO:0045806]; neuron projection morphogenesis [GO:0048812]; plasma membrane tubulation [GO:0097320]; protein localization to membrane [GO:0072657]; regulation of endocytosis [GO:0030100]; synaptic vesicle endocytosis [GO:0048488]	axon terminus [GO:0043679]; cell junction [GO:0030054]; COPI-coated vesicle [GO:0030137]; cytoplasm [GO:0005737]; cytoplasmic vesicle membrane [GO:0030659]; cytosol [GO:0005829]; endosome [GO:0005768]; myelin sheath [GO:0043209]; ruffle membrane [GO:0032587]	cytoskeletal protein binding [GO:0008092]; phospholipid binding [GO:0005543]	http://www.uniprot.org/uniprot/A7MBI0	http://www.genome.jp/dbget-bin/www_bget?bta:520488;	http://string-db.org/newstring_cgi/show_network_section.pl?identifier=9913.ENSBTAP00000021459;
NM_001101111	KRT85	A6QP32	KRT85 protein		keratin filament [GO:0045095]	structural molecule activity [GO:0005198]	http://www.uniprot.org/uniprot/A6QP32	http://www.genome.jp/dbget-bin/www_bget?bta:523073;
NM_001101119	AMIGO1	A7MBK2	AMIGO1 protein (Adhesion molecule with Ig like domain 1)	axonal fasciculation [GO:0007413]; cell adhesion [GO:0007155]; myelination [GO:0042552]; positive regulation of potassium ion transmembrane transport [GO:1901381]; positive regulation of synapse assembly [GO:0051965]	dendrite [GO:0030425]; neuronal cell body membrane [GO:0032809]; voltage-gated potassium channel complex [GO:0008076]	potassium channel regulator activity [GO:0015459]	http://www.uniprot.org/uniprot/A7MBK2	http://www.genome.jp/dbget-bin/www_bget?bta:524284;	http://string-db.org/newstring_cgi/show_network_section.pl?identifier=9913.ENSBTAP00000018722;
NM_001101125	ENO2	A6QR19	ENO2 protein (Enolase 2)	glycolytic process [GO:0006096]	extracellular exosome [GO:0070062]; membrane [GO:0016020]; myelin sheath [GO:0043209]; perikaryon [GO:0043204]; phosphopyruvate hydratase complex [GO:0000015]; photoreceptor inner segment [GO:0001917]	magnesium ion binding [GO:0000287]; phosphopyruvate hydratase activity [GO:0004634]	http://www.uniprot.org/uniprot/A6QR19	http://www.genome.jp/dbget-bin/www_bget?bta:526006;	http://string-db.org/newstring_cgi/show_network_section.pl?identifier=9913.ENSBTAP00000014978;
NM_001101133	FAM26D	A6QP96	FAM26D protein	ion transmembrane transport [GO:0034220]	integral component of plasma membrane [GO:0005887]	cation channel activity [GO:0005261]	http://www.uniprot.org/uniprot/A6QP96	http://www.genome.jp/dbget-bin/www_bget?bta:529412;
NM_001101141	GDPD5	A7MAZ1	GDPD5 protein (Glycerophosphodiester phosphodiesterase domain containing 5)	cerebral cortex neuron differentiation [GO:0021895]; lipid metabolic process [GO:0006629]; negative regulation of Notch signaling pathway [GO:0045746]; neuron projection development [GO:0031175]; positive regulation of cell cycle [GO:0045787]; positive regulation of neuron differentiation [GO:0045666]; regulation of timing of cell differentiation [GO:0048505]; spinal cord motor neuron differentia…	axon [GO:0030424]; integral component of membrane [GO:0016021]; neuronal cell body [GO:0043025]; perinuclear endoplasmic reticulum [GO:0097038]	glycerophosphocholine phosphodiesterase activity [GO:0047389]; glycerophosphodiester phosphodiesterase activity [GO:0008889]	http://www.uniprot.org/uniprot/A7MAZ1	http://www.genome.jp/dbget-bin/www_bget?bta:532719;	http://string-db.org/newstring_cgi/show_network_section.pl?identifier=9913.ENSBTAP00000020079;
NM_001101143	AHCYL2	A6QLP2	Adenosylhomocysteinase 3 (AdoHcyase 3) (EC 3.3.1.1) (IP(3)Rs binding protein released with IP(3) 2) (IRBIT2) (Long-IRBIT)	one-carbon metabolic process [GO:0006730]; S-adenosylmethionine cycle [GO:0033353]	cytosol [GO:0005829]; endoplasmic reticulum [GO:0005783]; neuron projection [GO:0043005]	hydrolase activity [GO:0016787]	http://www.uniprot.org/uniprot/A6QLP2	http://www.genome.jp/dbget-bin/www_bget?bta:532836;	http://string-db.org/newstring_cgi/show_network_section.pl?identifier=9913.ENSBTAP00000002300;
NM_001101144	DHX32	A7MBI4	DEAH-box helicase 32 (putative) (DHX32 protein)	mRNA splicing, via spliceosome [GO:0000398]	cytoplasm [GO:0005737]; spliceosomal complex [GO:0005681]	ATP binding [GO:0005524]; ATP-dependent RNA helicase activity [GO:0004004]; RNA binding [GO:0003723]	http://www.uniprot.org/uniprot/A7MBI4	http://www.genome.jp/dbget-bin/www_bget?bta:532978;	http://string-db.org/newstring_cgi/show_network_section.pl?identifier=9913.ENSBTAP00000007619;
NM_001101156	PMP22	Q9TQZ3	Peripheral myelin protein 22 (PMP-22) (PAS positive glycoprotein) (PASII)	bleb assembly [GO:0032060]; cell cycle arrest [GO:0007050]; cell death [GO:0008219]	integral component of membrane [GO:0016021]; plasma membrane [GO:0005886]		http://www.uniprot.org/uniprot/Q9TQZ3	http://www.genome.jp/dbget-bin/www_bget?bta:534497;	http://string-db.org/newstring_cgi/show_network_section.pl?identifier=9913.ENSBTAP00000025389;
NM_001101164	EGLN3	A7MBA0	EGLN3 protein (Egl-9 family hypoxia inducible factor 3)	activation of cysteine-type endopeptidase activity involved in apoptotic process [GO:0006919]; apoptotic process [GO:0006915]; peptidyl-proline hydroxylation to 4-hydroxy-L-proline [GO:0018401]; regulation of cell proliferation [GO:0042127]; response to hypoxia [GO:0001666]	cytosol [GO:0005829]; nucleus [GO:0005634]	iron ion binding [GO:0005506]; L-ascorbic acid binding [GO:0031418]; peptidyl-proline 4-dioxygenase activity [GO:0031545]	http://www.uniprot.org/uniprot/A7MBA0	http://www.genome.jp/dbget-bin/www_bget?bta:535578;	http://string-db.org/newstring_cgi/show_network_section.pl?identifier=9913.ENSBTAP00000010744;
NM_001101165	CRISPLD1	A6QR60	CRISPLD1 protein (Cocoacrisp) (Cysteine rich secretory protein LCCL domain containing 1)	face morphogenesis [GO:0060325]	extracellular exosome [GO:0070062]		http://www.uniprot.org/uniprot/A6QR60	http://www.genome.jp/dbget-bin/www_bget?bta:536186;	http://string-db.org/newstring_cgi/show_network_section.pl?identifier=9913.ENSBTAP00000005784;
NM_001101169	SLC27A6	A6QQD5	SLC27A6 protein (Solute carrier family 27 member 6)	fatty acid transport [GO:0015908]	integral component of membrane [GO:0016021]	long-chain fatty acid-CoA ligase activity [GO:0004467]; very long-chain fatty acid-CoA ligase activity [GO:0031957]	http://www.uniprot.org/uniprot/A6QQD5	http://www.genome.jp/dbget-bin/www_bget?bta:537062;	http://string-db.org/newstring_cgi/show_network_section.pl?identifier=9913.ENSBTAP00000041626;
NM_001101175	ARSB	A6QLZ3	ARSB protein	colon epithelial cell migration [GO:0061580]; metabolic process [GO:0008152]; regulation of epithelial cell migration [GO:0010632]	extracellular exosome [GO:0070062]	N-acetylgalactosamine-4-sulfatase activity [GO:0003943]	http://www.uniprot.org/uniprot/A6QLZ3	http://www.genome.jp/dbget-bin/www_bget?bta:538401;	http://string-db.org/newstring_cgi/show_network_section.pl?identifier=9913.ENSBTAP00000010988;
NM_001101178	ITPRIP	A7MB64	Inositol 1,4,5-trisphosphate receptor-interacting protein		plasma membrane [GO:0005886]		http://www.uniprot.org/uniprot/A7MB64	http://www.genome.jp/dbget-bin/www_bget?bta:538685;
NM_001101183	TGFB3	A6QP91	TGFB3 protein (Transforming growth factor beta 3)	BMP signaling pathway [GO:0030509]; cell-cell junction organization [GO:0045216]; cell development [GO:0048468]; cell growth [GO:0016049]; detection of hypoxia [GO:0070483]; face morphogenesis [GO:0060325]; negative regulation of DNA replication [GO:0008156]; negative regulation of macrophage cytokine production [GO:0010936]; negative regulation of vascular smooth muscle cell proliferation [GO:19…	extracellular matrix [GO:0031012]; extracellular space [GO:0005615]; intracellular membrane-bounded organelle [GO:0043231]	cytokine activity [GO:0005125]; growth factor activity [GO:0008083]; identical protein binding [GO:0042802]; transforming growth factor beta binding [GO:0050431]; type III transforming growth factor beta receptor binding [GO:0034714]; type II transforming growth factor beta receptor binding [GO:0005114]; type I transforming growth factor beta receptor binding [GO:0034713]	http://www.uniprot.org/uniprot/A6QP91	http://www.genome.jp/dbget-bin/www_bget?bta:538957;	http://string-db.org/newstring_cgi/show_network_section.pl?identifier=9913.ENSBTAP00000015925;
NM_001101186	S1PR3	A6QR17	S1PR3 protein (Sphingosine-1-phosphate receptor 3)	adenylate cyclase-inhibiting G-protein coupled receptor signaling pathway [GO:0007193]; cytokine production [GO:0001816]; inflammatory response [GO:0006954]; negative regulation of establishment of endothelial barrier [GO:1903141]; Notch signaling pathway [GO:0007219]; regulation of interleukin-1 beta production [GO:0032651]	integral component of membrane [GO:0016021]; plasma membrane [GO:0005886]	integrin binding [GO:0005178]; sphingosine-1-phosphate receptor activity [GO:0038036]	http://www.uniprot.org/uniprot/A6QR17	http://www.genome.jp/dbget-bin/www_bget?bta:539123;	http://string-db.org/newstring_cgi/show_network_section.pl?identifier=9913.ENSBTAP00000015111;
NM_001101210	SLC35C1 FUCT1	A6QM03	GDP-fucose transporter 1 (Solute carrier family 35 member C1)	carbohydrate transport [GO:0008643]; lipid glycosylation [GO:0030259]; negative regulation of Notch signaling pathway [GO:0045746]	Golgi membrane [GO:0000139]; integral component of membrane [GO:0016021]		http://www.uniprot.org/uniprot/A6QM03	http://www.genome.jp/dbget-bin/www_bget?bta:540413;	http://string-db.org/newstring_cgi/show_network_section.pl?identifier=9913.ENSBTAP00000041834;
NM_001101256	LOC616371 LURAP1L	A6QLB6	LOC616371 protein (Leucine rich adaptor protein 1 like)				http://www.uniprot.org/uniprot/A6QLB6	http://www.genome.jp/dbget-bin/www_bget?bta:616371;	http://string-db.org/newstring_cgi/show_network_section.pl?identifier=9913.ENSBTAP00000035379;
NM_001101257	FAM89A	A6QQF7	Protein FAM89A				http://www.uniprot.org/uniprot/A6QQF7	http://www.genome.jp/dbget-bin/www_bget?bta:616421;
NM_001101259	RBP2	A7MBG1	RBP2 protein (Retinol binding protein 2)	vitamin A metabolic process [GO:0006776]		retinal binding [GO:0016918]; transporter activity [GO:0005215]	http://www.uniprot.org/uniprot/A7MBG1	http://www.genome.jp/dbget-bin/www_bget?bta:616639;	http://string-db.org/newstring_cgi/show_network_section.pl?identifier=9913.ENSBTAP00000020040;
NM_001101264	FERMT2	A7MB21	FERMT2 protein (Fermitin family member 2)	focal adhesion assembly [GO:0048041]; integrin activation [GO:0033622]; integrin-mediated signaling pathway [GO:0007229]; protein localization to membrane [GO:0072657]; substrate adhesion-dependent cell spreading [GO:0034446]; transforming growth factor beta receptor signaling pathway [GO:0007179]; Wnt signaling pathway [GO:0016055]	cytoplasm [GO:0005737]; extrinsic component of cytoplasmic side of plasma membrane [GO:0031234]; filamentous actin [GO:0031941]; focal adhesion [GO:0005925]; nucleoplasm [GO:0005654]; stress fiber [GO:0001725]	phosphatidylinositol-3,4,5-trisphosphate binding [GO:0005547]	http://www.uniprot.org/uniprot/A7MB21	http://www.genome.jp/dbget-bin/www_bget?bta:616981;	http://string-db.org/newstring_cgi/show_network_section.pl?identifier=9913.ENSBTAP00000019278;
NM_001101270	RAB27A	A6QLB1	RAB27A protein	melanosome transport [GO:0032402]; positive regulation of exocytosis [GO:0045921]	melanosome [GO:0042470]; secretory granule [GO:0030141]	GTPase activity [GO:0003924]; GTP binding [GO:0005525]	http://www.uniprot.org/uniprot/A6QLB1	http://www.genome.jp/dbget-bin/www_bget?bta:618035;	http://string-db.org/newstring_cgi/show_network_section.pl?identifier=9913.ENSBTAP00000016464;
NM_001101272	PADI1	A6QLC1	PADI1 protein (Peptidyl arginine deiminase 1)	histone citrullination [GO:0036414]	cytoplasm [GO:0005737]; cytosol [GO:0005829]; extracellular exosome [GO:0070062]; nucleoplasm [GO:0005654]; nucleus [GO:0005634]	calcium ion binding [GO:0005509]; protein-arginine deiminase activity [GO:0004668]	http://www.uniprot.org/uniprot/A6QLC1	http://www.genome.jp/dbget-bin/www_bget?bta:618224;	http://string-db.org/newstring_cgi/show_network_section.pl?identifier=9913.ENSBTAP00000015977;
NM_001101273	KRTAP4-7 LOC100141108	A7E345	KRTAP4-7 protein		keratin filament [GO:0045095]		http://www.uniprot.org/uniprot/A7E345	http://www.genome.jp/dbget-bin/www_bget?bta:618486;
NM_001101279	LOC781494	A6QQH0	LOC781494 protein		integral component of membrane [GO:0016021]		http://www.uniprot.org/uniprot/A6QQH0	http://www.genome.jp/dbget-bin/www_bget?bta:781494;
NM_001101282	PTER	A6QLJ8	Phosphotriesterase-related protein (EC 3.1.-.-) (Parathion hydrolase-related protein)	catabolic process [GO:0009056]; epithelial cell differentiation [GO:0030855]	extracellular exosome [GO:0070062]	hydrolase activity, acting on ester bonds [GO:0016788]; zinc ion binding [GO:0008270]	http://www.uniprot.org/uniprot/A6QLJ8	http://www.genome.jp/dbget-bin/www_bget?bta:782020;	http://string-db.org/newstring_cgi/show_network_section.pl?identifier=9913.ENSBTAP00000022174;
NM_001101285	CXCR2	A6YM52	C-X-C chemokine receptor type 2 (CXCR2) (Chemokine receptor CXCR2)	chemotaxis [GO:0006935]	integral component of membrane [GO:0016021]	C-X-C chemokine receptor activity [GO:0016494]; interleukin-8 binding [GO:0019959]	http://www.uniprot.org/uniprot/A6YM52	http://www.genome.jp/dbget-bin/www_bget?bta:782719;	http://string-db.org/newstring_cgi/show_network_section.pl?identifier=9913.ENSBTAP00000048101;
NM_001101288	RAB10	A6QLS9	RAB10 protein (RAB10, member RAS oncogene family)	antigen processing and presentation [GO:0019882]; cellular response to insulin stimulus [GO:0032869]; endoplasmic reticulum tubular network organization [GO:0071786]; endosomal transport [GO:0016197]; establishment of protein localization to endoplasmic reticulum membrane [GO:0097051]; protein localization to plasma membrane [GO:0072659]; protein secretion [GO:0009306]; regulation of exocytosis […	cell-cell adherens junction [GO:0005913]; cilium [GO:0005929]; endoplasmic reticulum membrane [GO:0005789]; endoplasmic reticulum tubular network [GO:0071782]; exocytic vesicle [GO:0070382]; extracellular exosome [GO:0070062]; focal adhesion [GO:0005925]; Golgi apparatus [GO:0005794]; insulin-responsive compartment [GO:0032593]; plasma membrane [GO:0005886]; recycling endosome [GO:0055037]	cadherin binding involved in cell-cell adhesion [GO:0098641]; GDP binding [GO:0019003]; GTPase activity [GO:0003924]; GTP binding [GO:0005525]; myosin V binding [GO:0031489]	http://www.uniprot.org/uniprot/A6QLS9	http://www.genome.jp/dbget-bin/www_bget?bta:783373;	http://string-db.org/newstring_cgi/show_network_section.pl?identifier=9913.ENSBTAP00000001303;
NM_001101290	KRTAP10-8	A6QP35	Keratin-associated protein 10-8		keratin filament [GO:0045095]		http://www.uniprot.org/uniprot/A6QP35	http://www.genome.jp/dbget-bin/www_bget?bta:783679;
NM_001101295	FBXO44	A7MBH8	F-box protein 44 (FBXO44 protein)				http://www.uniprot.org/uniprot/A7MBH8	http://www.genome.jp/dbget-bin/www_bget?bta:785057;	http://string-db.org/newstring_cgi/show_network_section.pl?identifier=9913.ENSBTAP00000009504;
NM_001101297	SCGB2A2	A6QPK0	SCGB2A2 protein				http://www.uniprot.org/uniprot/A6QPK0	http://www.genome.jp/dbget-bin/www_bget?bta:786072;
NM_001101299	GYS1	A7MB78	Glycogen [starch] synthase, muscle (EC 2.4.1.11)	glycogen biosynthetic process [GO:0005978]; heart development [GO:0007507]	cytoplasm [GO:0005737]; inclusion body [GO:0016234]; membrane [GO:0016020]	glycogen (starch) synthase activity [GO:0004373]; protein kinase binding [GO:0019901]	http://www.uniprot.org/uniprot/A7MB78	http://www.genome.jp/dbget-bin/www_bget?bta:786335;	http://string-db.org/newstring_cgi/show_network_section.pl?identifier=9913.ENSBTAP00000007423;
NM_001101302	KRT32	A6QP90	KRT32 protein (Keratin 32)		extracellular exosome [GO:0070062]; intermediate filament [GO:0005882]	structural molecule activity [GO:0005198]	http://www.uniprot.org/uniprot/A6QP90	http://www.genome.jp/dbget-bin/www_bget?bta:788182;	http://string-db.org/newstring_cgi/show_network_section.pl?identifier=9913.ENSBTAP00000013107;
NM_001101306	TNFRSF6B	A6QPW7	TNF receptor superfamily member 6b (TNFRSF6B protein)	apoptotic signaling pathway [GO:0097190]; immune response [GO:0006955]; inflammatory response [GO:0006954]; multicellular organism development [GO:0007275]; negative regulation of cysteine-type endopeptidase activity involved in apoptotic process [GO:0043154]; regulation of cell proliferation [GO:0042127]; response to lipopolysaccharide [GO:0032496]	integral component of plasma membrane [GO:0005887]	tumor necrosis factor-activated receptor activity [GO:0005031]	http://www.uniprot.org/uniprot/A6QPW7	http://www.genome.jp/dbget-bin/www_bget?bta:789154;	http://string-db.org/newstring_cgi/show_network_section.pl?identifier=9913.ENSBTAP00000028109;
NM_001101839	THBS3	A6QQT1	THBS3 protein	cell adhesion [GO:0007155]	extracellular region [GO:0005576]	calcium ion binding [GO:0005509]; heparin binding [GO:0008201]	http://www.uniprot.org/uniprot/A6QQT1	http://www.genome.jp/dbget-bin/www_bget?bta:504323;
NM_001101848	TGM3	A6QP57	Protein-glutamine gamma-glutamyltransferase E (EC 2.3.2.13) (Transglutaminase E) (TG(E)) (TGE) (TGase E) (Transglutaminase-3) (TGase-3) [Cleaved into: Protein-glutamine gamma-glutamyltransferase E 50 kDa catalytic chain; Protein-glutamine gamma-glutamyltransferase E 27 kDa non-catalytic chain]	keratinization [GO:0031424]; peptide cross-linking [GO:0018149]	cytoplasm [GO:0005737]	calcium ion binding [GO:0005509]; protein-glutamine gamma-glutamyltransferase activity [GO:0003810]	http://www.uniprot.org/uniprot/A6QP57	http://www.genome.jp/dbget-bin/www_bget?bta:505080;	http://string-db.org/newstring_cgi/show_network_section.pl?identifier=9913.ENSBTAP00000006432;
NM_001101861	DGAT2L6	A6QP72	Diacylglycerol O-acyltransferase 2-like protein 6 (EC 2.3.1.-)	lipid metabolic process [GO:0006629]	endoplasmic reticulum membrane [GO:0005789]; integral component of membrane [GO:0016021]	transferase activity, transferring acyl groups other than amino-acyl groups [GO:0016747]	http://www.uniprot.org/uniprot/A6QP72	http://www.genome.jp/dbget-bin/www_bget?bta:505958;	http://string-db.org/newstring_cgi/show_network_section.pl?identifier=9913.ENSBTAP00000010259;
NM_001101875	TXNIP	A7Z054	TXNIP protein (Thioredoxin interacting protein)	cellular response to tumor cell [GO:0071228]; keratinocyte differentiation [GO:0030216]; negative regulation of cell division [GO:0051782]; negative regulation of transcription from RNA polymerase II promoter [GO:0000122]; platelet-derived growth factor receptor signaling pathway [GO:0048008]; protein import into nucleus [GO:0006606]; response to oxidative stress [GO:0006979]	cytoplasm [GO:0005737]	enzyme inhibitor activity [GO:0004857]; ubiquitin protein ligase binding [GO:0031625]	http://www.uniprot.org/uniprot/A7Z054	http://www.genome.jp/dbget-bin/www_bget?bta:506790;	http://string-db.org/newstring_cgi/show_network_section.pl?identifier=9913.ENSBTAP00000026724;
NM_001101891	MGC152281	A6QQ52	MGC152281 protein		integral component of membrane [GO:0016021]		http://www.uniprot.org/uniprot/A6QQ52	http://www.genome.jp/dbget-bin/www_bget?bta:507942;
NM_001101896	MOSPD2	A6QQK3	MOSPD2 protein				http://www.uniprot.org/uniprot/A6QQK3	http://www.genome.jp/dbget-bin/www_bget?bta:508293;	http://string-db.org/newstring_cgi/show_network_section.pl?identifier=9913.ENSBTAP00000024345;
NM_001101904	SUSD4	A6QLQ2	SUSD4 protein		integral component of membrane [GO:0016021]		http://www.uniprot.org/uniprot/A6QLQ2	http://www.genome.jp/dbget-bin/www_bget?bta:508637;
NM_001101920	RNF122	A7MB42	RNF122 protein		integral component of membrane [GO:0016021]		http://www.uniprot.org/uniprot/A7MB42	http://www.genome.jp/dbget-bin/www_bget?bta:510037;
NM_001101924	TCAF2 FAM115C FAM139A	A6QLU7	TRPM8 channel-associated factor 2 (TRP channel-associated factor 2)	transport [GO:0006810]	plasma membrane [GO:0005886]		http://www.uniprot.org/uniprot/A6QLU7	http://www.genome.jp/dbget-bin/www_bget?bta:510320;	http://string-db.org/newstring_cgi/show_network_section.pl?identifier=9913.ENSBTAP00000007200;
NM_001101932	ZNF773	A6QPU7	ZNF773 protein	regulation of transcription, DNA-templated [GO:0006355]	intracellular [GO:0005622]	metal ion binding [GO:0046872]; nucleic acid binding [GO:0003676]	http://www.uniprot.org/uniprot/A6QPU7	http://www.genome.jp/dbget-bin/www_bget?bta:510702;
NM_001101972	GAL3ST1	A6QNK1	Galactosylceramide sulfotransferase (GalCer sulfotransferase) (EC 2.8.2.11) (3'-phosphoadenosine-5'-phosphosulfate:GalCer sulfotransferase) (3'-phosphoadenylylsulfate:galactosylceramide 3'-sulfotransferase) (Cerebroside sulfotransferase)	glycolipid biosynthetic process [GO:0009247]; sphingolipid metabolic process [GO:0006665]	Golgi membrane [GO:0000139]; integral component of membrane [GO:0016021]	galactosylceramide sulfotransferase activity [GO:0001733]	http://www.uniprot.org/uniprot/A6QNK1	http://www.genome.jp/dbget-bin/www_bget?bta:513295;	http://string-db.org/newstring_cgi/show_network_section.pl?identifier=9913.ENSBTAP00000048547;
NM_001101973	TMPRSS4 BOS_14357	A7E330	TMPRSS4 protein (Transmembrane protease, serine 4)		integral component of membrane [GO:0016021]	scavenger receptor activity [GO:0005044]; serine-type endopeptidase activity [GO:0004252]	http://www.uniprot.org/uniprot/A7E330	http://www.genome.jp/dbget-bin/www_bget?bta:513343;	http://string-db.org/newstring_cgi/show_network_section.pl?identifier=9913.ENSBTAP00000028678;
NM_001101984	ALDH3A2	A6QQT4	Aldehyde dehydrogenase	cellular aldehyde metabolic process [GO:0006081]; central nervous system development [GO:0007417]; epidermis development [GO:0008544]; peripheral nervous system development [GO:0007422]; phytol metabolic process [GO:0033306]	endoplasmic reticulum [GO:0005783]; extracellular exosome [GO:0070062]; integral component of membrane [GO:0016021]; mitochondrial inner membrane [GO:0005743]	aldehyde dehydrogenase (NAD) activity [GO:0004029]; aldehyde dehydrogenase [NAD(P)+] activity [GO:0004030]; long-chain-alcohol oxidase activity [GO:0046577]	http://www.uniprot.org/uniprot/A6QQT4	http://www.genome.jp/dbget-bin/www_bget?bta:513967;	http://string-db.org/newstring_cgi/show_network_section.pl?identifier=9913.ENSBTAP00000050170;
NM_001101995	HERC5	A6QP00	HERC5 protein			ubiquitin-protein transferase activity [GO:0004842]	http://www.uniprot.org/uniprot/A6QP00	http://www.genome.jp/dbget-bin/www_bget?bta:514373;
NM_001102001	PRKCSH PLD1	A6QR57	PRKCSH protein (Phospholipase D1)	regulation of microvillus assembly [GO:0032534]	apical plasma membrane [GO:0016324]; endocytic vesicle [GO:0030139]; endosome [GO:0005768]; Golgi apparatus [GO:0005794]; lysosomal membrane [GO:0005765]	catalytic activity [GO:0003824]; phosphatidylinositol binding [GO:0035091]	http://www.uniprot.org/uniprot/A6QR57	http://www.genome.jp/dbget-bin/www_bget?bta:514554;	http://string-db.org/newstring_cgi/show_network_section.pl?identifier=9913.ENSBTAP00000042452;
NM_001102016	C22H3ORF23	A6QQH9	C22H3ORF23 protein				http://www.uniprot.org/uniprot/A6QQH9	http://www.genome.jp/dbget-bin/www_bget?bta:515010;
NM_001102020	CLIP4	A6QQM7	CLIP4 protein		integral component of membrane [GO:0016021]		http://www.uniprot.org/uniprot/A6QQM7	http://www.genome.jp/dbget-bin/www_bget?bta:515213;
NM_001102033	SGK1 SGK	A7MB74	Serine/threonine-protein kinase Sgk1 (EC 2.7.11.1) (Serum/glucocorticoid-regulated kinase 1)	apoptotic process [GO:0006915]; cellular response to DNA damage stimulus [GO:0006974]; intracellular signal transduction [GO:0035556]; neuron projection morphogenesis [GO:0048812]; peptidyl-serine phosphorylation [GO:0018105]	cytoplasm [GO:0005737]; cytosol [GO:0005829]; endoplasmic reticulum membrane [GO:0005789]; mitochondrion [GO:0005739]; nuclear speck [GO:0016607]; nucleus [GO:0005634]; plasma membrane [GO:0005886]	ATP binding [GO:0005524]; protein serine/threonine/tyrosine kinase activity [GO:0004712]; protein serine/threonine kinase activity [GO:0004674]	http://www.uniprot.org/uniprot/A7MB74	http://www.genome.jp/dbget-bin/www_bget?bta:515854;	http://string-db.org/newstring_cgi/show_network_section.pl?identifier=9913.ENSBTAP00000005592;
NM_001102040	SATB1	A7MB41	DNA-binding protein SATB (Special AT-rich sequence-binding protein)	activated T cell proliferation [GO:0050798]; CD4-positive, alpha-beta T cell differentiation [GO:0043367]; CD8-positive, alpha-beta T cell differentiation [GO:0043374]; chromatin remodeling [GO:0006338]; epidermis development [GO:0008544]; histone methylation [GO:0016571]; reflex [GO:0060004]; regulation of transcription from RNA polymerase II promoter [GO:0006357]; transcription, DNA-templated […	nuclear heterochromatin [GO:0005720]; nuclear matrix [GO:0016363]; nucleus [GO:0005634]; PML body [GO:0016605]	chromatin binding [GO:0003682]; RNA polymerase II regulatory region sequence-specific DNA binding [GO:0000977]; sequence-specific DNA binding [GO:0043565]; transcriptional repressor activity, RNA polymerase II transcription regulatory region sequence-specific binding [GO:0001227]	http://www.uniprot.org/uniprot/A7MB41	http://www.genome.jp/dbget-bin/www_bget?bta:516952;	http://string-db.org/newstring_cgi/show_network_section.pl?identifier=9913.ENSBTAP00000028199;
NM_001102041	RUBCNL KIAA0226L	A7E316	Protein RUBCNL-like				http://www.uniprot.org/uniprot/A7E316	http://www.genome.jp/dbget-bin/www_bget?bta:517231;
NM_001102043	KLHL18	A7MBJ7	KLHL18 protein	protein ubiquitination [GO:0016567]	Cul3-RING ubiquitin ligase complex [GO:0031463]		http://www.uniprot.org/uniprot/A7MBJ7	http://www.genome.jp/dbget-bin/www_bget?bta:517831;	http://string-db.org/newstring_cgi/show_network_section.pl?identifier=9913.ENSBTAP00000008633;
NM_001102055	CADPS2	A7MB25	CADPS2 protein (Calcium dependent secretion activator 2)	cellular response to starvation [GO:0009267]; dense core granule exocytosis [GO:1990504]; positive regulation of exocytosis [GO:0045921]; synaptic vesicle priming [GO:0016082]	cytoplasmic vesicle [GO:0031410]; nucleoplasm [GO:0005654]; postsynaptic membrane [GO:0045211]; presynaptic membrane [GO:0042734]		http://www.uniprot.org/uniprot/A7MB25	http://www.genome.jp/dbget-bin/www_bget?bta:519444;	http://string-db.org/newstring_cgi/show_network_section.pl?identifier=9913.ENSBTAP00000006737;
NM_001102056	HDAC11	A7E372	HDAC11 protein			hydrolase activity [GO:0016787]	http://www.uniprot.org/uniprot/A7E372	http://www.genome.jp/dbget-bin/www_bget?bta:519899;
NM_001102074	QSOX1	A6QQA8	Sulfhydryl oxidase (EC 1.8.3.2)	cell redox homeostasis [GO:0045454]	cell [GO:0005623]	thiol oxidase activity [GO:0016972]	http://www.uniprot.org/uniprot/A6QQA8	http://www.genome.jp/dbget-bin/www_bget?bta:522986;
NM_001102077	KRT78	A6QNX5	Keratin, type II cytoskeletal 78 (Cytokeratin-78) (CK-78) (Keratin-78) (K78) (Type-II keratin Kb40)		extracellular exosome [GO:0070062]; keratin filament [GO:0045095]	structural molecule activity [GO:0005198]	http://www.uniprot.org/uniprot/A6QNX5	http://www.genome.jp/dbget-bin/www_bget?bta:523221;	http://string-db.org/newstring_cgi/show_network_section.pl?identifier=9913.ENSBTAP00000000815;
NM_001102090	ENDOU	A6QLQ8	Poly(U)-specific endoribonuclease (EC 3.1.-.-) (Protein endoU) (Uridylate-specific endoribonuclease)	female pregnancy [GO:0007565]; immune response [GO:0006955]	cytoplasm [GO:0005737]; extracellular region [GO:0005576]	endoribonuclease activity [GO:0004521]; metal ion binding [GO:0046872]; polysaccharide binding [GO:0030247]; RNA binding [GO:0003723]; scavenger receptor activity [GO:0005044]; serine-type peptidase activity [GO:0008236]	http://www.uniprot.org/uniprot/A6QLQ8	http://www.genome.jp/dbget-bin/www_bget?bta:525399;	http://string-db.org/newstring_cgi/show_network_section.pl?identifier=9913.ENSBTAP00000043168;
NM_001102116	CHGN	A7MBK1	Hexosyltransferase (EC 2.4.1.-)		Golgi cisterna membrane [GO:0032580]	acetylgalactosaminyltransferase activity [GO:0008376]	http://www.uniprot.org/uniprot/A7MBK1	http://www.genome.jp/dbget-bin/www_bget?bta:528057;
NM_001102120	DNAJA4	A7E312	DNAJA4 protein	protein folding [GO:0006457]		heat shock protein binding [GO:0031072]; metal ion binding [GO:0046872]; unfolded protein binding [GO:0051082]	http://www.uniprot.org/uniprot/A7E312	http://www.genome.jp/dbget-bin/www_bget?bta:528615;
NM_001102137	ACSS3	A7MB45	Acyl-CoA synthetase short-chain family member 3, mitochondrial (EC 6.2.1.1)	metabolic process [GO:0008152]	mitochondrion [GO:0005739]	acetate-CoA ligase activity [GO:0003987]; ATP binding [GO:0005524]	http://www.uniprot.org/uniprot/A7MB45	http://www.genome.jp/dbget-bin/www_bget?bta:531552;	http://string-db.org/newstring_cgi/show_network_section.pl?identifier=9913.ENSBTAP00000024880;
NM_001102144	ANKRD9	A7MBH6	ANKRD9 protein				http://www.uniprot.org/uniprot/A7MBH6	http://www.genome.jp/dbget-bin/www_bget?bta:532402;
NM_001102150	PSAT1	A6QR28	Phosphoserine aminotransferase (EC 2.6.1.52)	L-serine biosynthetic process [GO:0006564]	cytoplasm [GO:0005737]; cytosol [GO:0005829]; extracellular exosome [GO:0070062]	O-phospho-L-serine:2-oxoglutarate aminotransferase activity [GO:0004648]	http://www.uniprot.org/uniprot/A6QR28	http://www.genome.jp/dbget-bin/www_bget?bta:533044;	http://string-db.org/newstring_cgi/show_network_section.pl?identifier=9913.ENSBTAP00000018554;
NM_001102167	USP38	A6QLP6	USP38 protein	protein deubiquitination [GO:0016579]; ubiquitin-dependent protein catabolic process [GO:0006511]		thiol-dependent ubiquitinyl hydrolase activity [GO:0036459]	http://www.uniprot.org/uniprot/A6QLP6	http://www.genome.jp/dbget-bin/www_bget?bta:534262;
NM_001102171	MGC143209 FAM105A	A6QLS5	Family with sequence similarity 105 member A (MGC143209 protein)				http://www.uniprot.org/uniprot/A6QLS5	http://www.genome.jp/dbget-bin/www_bget?bta:534389;	http://string-db.org/newstring_cgi/show_network_section.pl?identifier=9913.ENSBTAP00000036528;
NM_001102174	MAPK14	A6QLR9	Mitogen-activated protein kinase (EC 2.7.11.24)	angiogenesis [GO:0001525]; cartilage condensation [GO:0001502]; cell morphogenesis [GO:0000902]; cellular response to ionizing radiation [GO:0071479]; cellular response to lipoteichoic acid [GO:0071223]; cellular response to vascular endothelial growth factor stimulus [GO:0035924]; cellular response to virus [GO:0098586]; chondrocyte differentiation [GO:0002062]; DNA damage checkpoint [GO:0000077…	cytoplasm [GO:0005737]; cytosol [GO:0005829]; extracellular exosome [GO:0070062]; mitochondrion [GO:0005739]; nuclear speck [GO:0016607]; nucleus [GO:0005634]; spindle pole [GO:0000922]	ATP binding [GO:0005524]; MAP kinase activity [GO:0004707]; mitogen-activated protein kinase p38 binding [GO:0048273]; NFAT protein binding [GO:0051525]; protein phosphatase binding [GO:0019903]	http://www.uniprot.org/uniprot/A6QLR9	http://www.genome.jp/dbget-bin/www_bget?bta:534492;	http://string-db.org/newstring_cgi/show_network_section.pl?identifier=9913.ENSBTAP00000023988;
NM_001102180	C13H10ORF38	A7MB22	C13H10ORF38 protein		integral component of membrane [GO:0016021]		http://www.uniprot.org/uniprot/A7MB22	http://www.genome.jp/dbget-bin/www_bget?bta:534850;
NM_001102199	MYO1B	A6QLD6	MYO1B protein (Myosin IB)	actin filament-based movement [GO:0030048]; actin filament bundle assembly [GO:0051017]; post-Golgi vesicle-mediated transport [GO:0006892]	actin filament [GO:0005884]; brush border [GO:0005903]; cell periphery [GO:0071944]; cytoplasm [GO:0005737]; early endosome [GO:0005769]; endosome membrane [GO:0010008]; extracellular exosome [GO:0070062]; filopodium [GO:0030175]; myosin complex [GO:0016459]; perinuclear region of cytoplasm [GO:0048471]; plasma membrane [GO:0005886]; trans-Golgi network membrane [GO:0032588]	actin filament binding [GO:0051015]; ATP binding [GO:0005524]; cadherin binding [GO:0045296]; microfilament motor activity [GO:0000146]; phosphatidylinositol-3,4,5-trisphosphate binding [GO:0005547]; phosphatidylinositol-4,5-bisphosphate binding [GO:0005546]	http://www.uniprot.org/uniprot/A6QLD6	http://www.genome.jp/dbget-bin/www_bget?bta:537282;	http://string-db.org/newstring_cgi/show_network_section.pl?identifier=9913.ENSBTAP00000014951;
NM_001102203	NTN4	A7MB18	NTN4 protein (Netrin 4)	neuron remodeling [GO:0016322]; regulation of branching involved in salivary gland morphogenesis by extracellular matrix-epithelial cell signaling [GO:0060668]	basement membrane [GO:0005604]	laminin-1 binding [GO:0043237]	http://www.uniprot.org/uniprot/A7MB18	http://www.genome.jp/dbget-bin/www_bget?bta:537455;	http://string-db.org/newstring_cgi/show_network_section.pl?identifier=9913.ENSBTAP00000004136;
NM_001102225	PANX2	A6QR29	PANX2 protein				http://www.uniprot.org/uniprot/A6QR29	http://www.genome.jp/dbget-bin/www_bget?bta:539070;
NM_001102231	SLC6A7	A6QLU4	Transporter		integral component of plasma membrane [GO:0005887]	L-proline transmembrane transporter activity [GO:0015193]; neurotransmitter:sodium symporter activity [GO:0005328]	http://www.uniprot.org/uniprot/A6QLU4	http://www.genome.jp/dbget-bin/www_bget?bta:539786;	http://string-db.org/newstring_cgi/show_network_section.pl?identifier=9913.ENSBTAP00000035062;
NM_001102248	FOSB	A6QLQ3	FOSB protein (FosB proto-oncogene, AP-1 transcription factor subunit)	cellular response to calcium ion [GO:0071277]	nucleoplasm [GO:0005654]	RNA polymerase II core promoter proximal region sequence-specific DNA binding [GO:0000978]; transcriptional activator activity, RNA polymerase II core promoter proximal region sequence-specific binding [GO:0001077]	http://www.uniprot.org/uniprot/A6QLQ3	http://www.genome.jp/dbget-bin/www_bget?bta:540819;	http://string-db.org/newstring_cgi/show_network_section.pl?identifier=9913.ENSBTAP00000010762;
NM_001102253	MYLIP	A6QQD1	MYLIP protein (Myosin regulatory light chain interacting protein)	cholesterol homeostasis [GO:0042632]; negative regulation of low-density lipoprotein particle clearance [GO:0010989]; nervous system development [GO:0007399]; positive regulation of protein catabolic process [GO:0045732]; protein destabilization [GO:0031648]; protein ubiquitination involved in ubiquitin-dependent protein catabolic process [GO:0042787]; regulation of low-density lipoprotein partic…	intracellular [GO:0005622]	cytoskeletal protein binding [GO:0008092]; ubiquitin protein ligase activity [GO:0061630]; ubiquitin-protein transferase activity [GO:0004842]	http://www.uniprot.org/uniprot/A6QQD1	http://www.genome.jp/dbget-bin/www_bget?bta:541070;	http://string-db.org/newstring_cgi/show_network_section.pl?identifier=9913.ENSBTAP00000005377;
NM_001102269	KCTD9	A6QQG5	KCTD9 protein	protein homooligomerization [GO:0051260]			http://www.uniprot.org/uniprot/A6QQG5	http://www.genome.jp/dbget-bin/www_bget?bta:613717;
NM_001102276	MGC148992 RGCC	A6QLX3	MGC148992 protein (Regulator of cell cycle)	cellular response to hypoxia [GO:0071456]; complement activation [GO:0006956]; fibroblast activation [GO:0072537]; mitotic cell cycle arrest [GO:0071850]; negative regulation of angiogenesis [GO:0016525]; negative regulation of blood vessel endothelial cell migration [GO:0043537]; negative regulation of cell-cell adhesion mediated by cadherin [GO:2000048]; negative regulation of cytokine secretio…	centrosome [GO:0005813]; cytoplasm [GO:0005737]; nucleolus [GO:0005730]	protein kinase activator activity [GO:0030295]; protein kinase binding [GO:0019901]; R-SMAD binding [GO:0070412]	http://www.uniprot.org/uniprot/A6QLX3	http://www.genome.jp/dbget-bin/www_bget?bta:614348;	http://string-db.org/newstring_cgi/show_network_section.pl?identifier=9913.ENSBTAP00000046249;
NM_001102289	TMX3	A6QL97	TMX3 protein (Thioredoxin related transmembrane protein 3)	cell redox homeostasis [GO:0045454]; peptidyl-cysteine oxidation [GO:0018171]; protein folding [GO:0006457]; response to endoplasmic reticulum stress [GO:0034976]	cell surface [GO:0009986]; endoplasmic reticulum [GO:0005783]; endoplasmic reticulum membrane [GO:0005789]	protein disulfide isomerase activity [GO:0003756]; thiol oxidase activity [GO:0016972]	http://www.uniprot.org/uniprot/A6QL97	http://www.genome.jp/dbget-bin/www_bget?bta:615687;	http://string-db.org/newstring_cgi/show_network_section.pl?identifier=9913.ENSBTAP00000009957;
NM_001102294	SHROOM1	A7E301	SHROOM1 protein (Shroom family member 1)	actin filament bundle assembly [GO:0051017]; cell morphogenesis [GO:0000902]	myosin II complex [GO:0016460]	actin filament binding [GO:0051015]	http://www.uniprot.org/uniprot/A7E301	http://www.genome.jp/dbget-bin/www_bget?bta:615958;	http://string-db.org/newstring_cgi/show_network_section.pl?identifier=9913.ENSBTAP00000035318;
NM_001102295	TM6SF1	A6QL84	Transmembrane 6 superfamily member 1		integral component of membrane [GO:0016021]; lysosomal membrane [GO:0005765]		http://www.uniprot.org/uniprot/A6QL84	http://www.genome.jp/dbget-bin/www_bget?bta:616003;	http://string-db.org/newstring_cgi/show_network_section.pl?identifier=9913.ENSBTAP00000017175;
NM_001102322	SERPINB4 LOC786410	A6QPZ4	SERPINB4 protein		extracellular space [GO:0005615]	serine-type endopeptidase inhibitor activity [GO:0004867]	http://www.uniprot.org/uniprot/A6QPZ4	http://www.genome.jp/dbget-bin/www_bget?bta:618956;	http://string-db.org/newstring_cgi/show_network_section.pl?identifier=9913.ENSBTAP00000052427;
NM_001102323	MYRFL	F1N4M2	Myelin regulatory factor-like protein		integral component of membrane [GO:0016021]	DNA binding [GO:0003677]; transcription factor activity, sequence-specific DNA binding [GO:0003700]	http://www.uniprot.org/uniprot/F1N4M2	http://www.genome.jp/dbget-bin/www_bget?bta:781109;	http://string-db.org/newstring_cgi/show_network_section.pl?identifier=9913.ENSBTAP00000019581;
NM_001102334	PLEK2	A6QLP8	PLEK2 protein (Pleckstrin 2)	intracellular signal transduction [GO:0035556]	intracellular [GO:0005622]		http://www.uniprot.org/uniprot/A6QLP8	http://www.genome.jp/dbget-bin/www_bget?bta:784941;	http://string-db.org/newstring_cgi/show_network_section.pl?identifier=9913.ENSBTAP00000021623;
NM_001102335	PGM5	A6QNJ7	PGM5 protein (Phosphoglucomutase 5)	carbohydrate metabolic process [GO:0005975]	costamere [GO:0043034]; cytoplasmic side of plasma membrane [GO:0009898]; dystrophin-associated glycoprotein complex [GO:0016010]; focal adhesion [GO:0005925]; intercalated disc [GO:0014704]; sarcolemma [GO:0042383]; spot adherens junction [GO:0005914]; stress fiber [GO:0001725]; Z disc [GO:0030018]	intramolecular transferase activity, phosphotransferases [GO:0016868]; magnesium ion binding [GO:0000287]	http://www.uniprot.org/uniprot/A6QNJ7	http://www.genome.jp/dbget-bin/www_bget?bta:785045;	http://string-db.org/newstring_cgi/show_network_section.pl?identifier=9913.ENSBTAP00000044376;
NM_001102350	ZNF226 ZNF227	A7E325	ZNF226 protein (Zinc finger protein 227)	regulation of transcription, DNA-templated [GO:0006355]	intracellular [GO:0005622]	metal ion binding [GO:0046872]; nucleic acid binding [GO:0003676]	http://www.uniprot.org/uniprot/A7E325	http://www.genome.jp/dbget-bin/www_bget?bta:789006;
NM_001102478	NGFR	A5PJV7	NGFR protein (Nerve growth factor receptor)	activation of cysteine-type endopeptidase activity involved in apoptotic process [GO:0006919]; apoptotic signaling pathway [GO:0097190]; axon guidance [GO:0007411]; immune response [GO:0006955]; inflammatory response [GO:0006954]; negative regulation of blood vessel endothelial cell proliferation involved in sprouting angiogenesis [GO:1903588]; negative regulation of neuron projection development…	integral component of plasma membrane [GO:0005887]; neuron projection [GO:0043005]; nucleus [GO:0005634]	calmodulin binding [GO:0005516]; coreceptor activity [GO:0015026]; nerve growth factor binding [GO:0048406]; tumor necrosis factor-activated receptor activity [GO:0005031]; ubiquitin protein ligase binding [GO:0031625]	http://www.uniprot.org/uniprot/A5PJV7	http://www.genome.jp/dbget-bin/www_bget?bta:353110;	http://string-db.org/newstring_cgi/show_network_section.pl?identifier=9913.ENSBTAP00000027940;
NM_001102493	DLC1 ARHGAP7 STARD12	A7E300	Rho GTPase-activating protein 7 (Deleted in liver cancer 1 protein homolog) (DLC-1) (Rho-type GTPase-activating protein 7) (START domain-containing protein 12) (StARD12) (StAR-related lipid transfer protein 12)	regulation of Rho protein signal transduction [GO:0035023]; signal transduction [GO:0007165]	cytoplasm [GO:0005737]; focal adhesion [GO:0005925]; membrane [GO:0016020]	GTPase activator activity [GO:0005096]; lipid binding [GO:0008289]	http://www.uniprot.org/uniprot/A7E300	http://www.genome.jp/dbget-bin/www_bget?bta:511433;	http://string-db.org/newstring_cgi/show_network_section.pl?identifier=9913.ENSBTAP00000020664;
NM_001102499	SCARA5	A5PJQ2	Scavenger receptor class A member 5	cellular iron ion homeostasis [GO:0006879]; cellular response to heat [GO:0034605]; endocytosis [GO:0006897]; iron ion transmembrane transport [GO:0034755]; protein homotrimerization [GO:0070207]; regulation of blood coagulation [GO:0030193]; regulation of gene expression [GO:0010468]	cell surface [GO:0009986]; integral component of plasma membrane [GO:0005887]	ferritin receptor activity [GO:0070287]; scavenger receptor activity [GO:0005044]	http://www.uniprot.org/uniprot/A5PJQ2	http://www.genome.jp/dbget-bin/www_bget?bta:516087;	http://string-db.org/newstring_cgi/show_network_section.pl?identifier=9913.ENSBTAP00000026158;
NM_001102500	MMRN1	A5PJU2	MMRN1 protein (Multimerin 1)	blood coagulation [GO:0007596]	extracellular matrix [GO:0031012]	calcium ion binding [GO:0005509]	http://www.uniprot.org/uniprot/A5PJU2	http://www.genome.jp/dbget-bin/www_bget?bta:516574;	http://string-db.org/newstring_cgi/show_network_section.pl?identifier=9913.ENSBTAP00000044864;
NM_001102506	PCDHA13	A7E317	PCDHA13 protein	homophilic cell adhesion via plasma membrane adhesion molecules [GO:0007156]	integral component of membrane [GO:0016021]; plasma membrane [GO:0005886]	calcium ion binding [GO:0005509]	http://www.uniprot.org/uniprot/A7E317	http://www.genome.jp/dbget-bin/www_bget?bta:523226;
NM_001102516	ITIH5	A2VE29	Inter-alpha-trypsin inhibitor heavy chain H5 (ITI heavy chain H5) (ITI-HC5) (Inter-alpha-inhibitor heavy chain 5)	hyaluronan metabolic process [GO:0030212]	extracellular region [GO:0005576]	serine-type endopeptidase inhibitor activity [GO:0004867]	http://www.uniprot.org/uniprot/A2VE29	http://www.genome.jp/dbget-bin/www_bget?bta:534787;	http://string-db.org/newstring_cgi/show_network_section.pl?identifier=9913.ENSBTAP00000045691;
NM_001102519	ENDOD1	A7YY77	ENDOD1 protein (Endonuclease domain containing 1)		extracellular exosome [GO:0070062]; integral component of membrane [GO:0016021]	hydrolase activity [GO:0016787]; metal ion binding [GO:0046872]; nucleic acid binding [GO:0003676]	http://www.uniprot.org/uniprot/A7YY77	http://www.genome.jp/dbget-bin/www_bget?bta:538618;	http://string-db.org/newstring_cgi/show_network_section.pl?identifier=9913.ENSBTAP00000034425;
NM_001102522	PLA2G2F	A6QLC2	Phospholipase A(2) (EC 3.1.1.4)	arachidonic acid secretion [GO:0050482]; lipid catabolic process [GO:0016042]; negative regulation of T cell proliferation [GO:0042130]; phospholipid metabolic process [GO:0006644]	extracellular region [GO:0005576]	calcium ion binding [GO:0005509]; phospholipase A2 activity [GO:0004623]	http://www.uniprot.org/uniprot/A6QLC2	http://www.genome.jp/dbget-bin/www_bget?bta:541294;	http://string-db.org/newstring_cgi/show_network_section.pl?identifier=9913.ENSBTAP00000033562;
NM_001102536	NFATC4	A6QNT0	NFATC4 protein			DNA binding [GO:0003677]; transcription factor activity, sequence-specific DNA binding [GO:0003700]	http://www.uniprot.org/uniprot/A6QNT0	http://www.genome.jp/dbget-bin/www_bget?bta:788119;
[truncated: 597 more rows]
