# Supplementary material for: Comparative transcriptomic analysis of bovine papillomatosis
Source: BMC Genomics. 2018 Dec 19;19:949. doi: 10.1186/s12864-018-5361-y (PMC6300001; doi:10.1186/s12864-018-5361-y)
Supplement: Supplementary file 5 — Genes and primer sequences used in qPCR validation of RNA-sequencing data. (XLSX 12 kb) [file 12864_2018_5361_MOESM5_ESM.xlsx]

## Sheet: Plan2
Colunas1	Colunas2	Colunas3	Colunas4	Colunas5
Genes and primer sequences used in qPCR validation of RNA-sequencing data
Genes	Accession number	Primer		Sequence Size(bp)
BOLA-DYB	NM_001012679	Forward	5'- CCCTCGCCAAGTTAAAGTCA-3'	96bp
		Reverse	TAGGTCCAGTCCCCATTCTG
DAPL1	NM_001025346	Forward	5'-ACAGGAAATTGGCATCTTGG-3'	117bp
		Reverse	TTCTCCAGCGTGTCATTCAG
IFI6	NM_001075588	Forward	5'-GGAGCTCCAAAATGTGAGGA-3'	115bp
		Reverse	TTCGTCTGGAAGGAGAATGG
KRT78	NM_001102077	Forward	ATGGGAACAGCATGAAGGAG	102bp
		Reverse	TGGCATTCTGACTCTTGACG
IVL	NM_001105320	Forward	5'-GGATCAAGAGCCAGCAAAGA-3'	149bp
		Reverse	TTTCCTTCAGTGGCAGGACT
FABP4	NM_174314	Forward	5'-GGATGGAAAATCAACCACCA-3'	84bp
		Reverse	GTGGCAGTGACACCATTCAT
KRTAP3-1	NM_001077104	Forward	CCACTTGCTGTGACAACTGC	136bp
		Reverse	TGTCAGGTTGATCCCACTCA
UBA7	NM_001012284	Forward	5'-GCCAACTTGTATGCCCAGAT-3'	116bp
		Reverse	AAAATGCGGTCCAAGTTCTG
CST6	NM_001012764	Forward	5'-AGAAGCACAGCAGGAGAAGC-3'	81bp
		Reverse	TGCTTTAGAAGCTGGGAGGA
BNIP3	NM_001076366	Forward	5'-AGAGGTCGAAAGCATCCTGA-3'	104bp
		Reverse	GGTGCTTGAAGAGCAGGAAT
GAPDH	NM_001034034.2	Forward	5’-TGGAAAGGCCATCACCATCT-3’	62bp
		Reverse	5’-CCCACTTGATGTTGGCAG-3’
RPS15	NM_001024541.2	Forward	5’-GATCATTCTACCCGAGATGGTG-3’	127bp
		Reverse	5'- GGGCTTGTAAGTGATGGAGAA-3'
